# Supplementary material for: The Pattern Recognition Receptor FLS2 Can Shape the Arabidopsis Rhizosphere Microbiome β-Diversity but Not EFR1 and CERK1
Source: Plants (Basel). 2022 May 17;11(10):1323. doi: 10.3390/plants11101323 (PMC9147754; doi:10.3390/plants11101323)
Supplement: Supplementary file 1 [file plants-11-01323-s001.zip]

Archive with 6 entries (6 files):
- Figure S1.jpg
- Table S1.xlsx
- Table S2.xlsx
- Table S3.xlsx
- Table S4.xlsx
- Table S5.xlsx
