# Supplementary material for: The Pattern Recognition Receptor FLS2 Can Shape the Arabidopsis Rhizosphere Microbiome β-Diversity but Not EFR1 and CERK1
Source: Plants (Basel). 2022 May 17;11(10):1323. doi: 10.3390/plants11101323 (PMC9147754; doi:10.3390/plants11101323)
Supplement: Supplementary file 1 [file plants-11-01323-s001.zip › Table S1.xlsx]

## Sheet: Sheet1
Table S1. Red river farm soil physicochemical properties.
Soil type: loamy sand (sand-80%, silt-14.7%, clay-4.9%)
Soil pH	7.7
% OM	0.006
Nitrate-Nitrogen (ppm)	9.1
Phosphorus (ppm)	35
Potassium (ppm)	74
Sulfur (ppm)	8
Calcium (ppm)	1087
Magnesium (ppm)	106
Sodium (ppm)	7
Zinc (ppm)	2.2
Iron (ppm)	6
Manganese (ppm)	7
Boron (ppm)	0.19
Cation exchange capacity (CEC)	7
% H	0
% K	3
% Ca	83
% Mg	14
% Na	0
OM: organic matter. ppm: parts per million. Sample depth: 0-30 cm.
