# Supplementary material for: The Pattern Recognition Receptor FLS2 Can Shape the Arabidopsis Rhizosphere Microbiome β-Diversity but Not EFR1 and CERK1
Source: Plants (Basel). 2022 May 17;11(10):1323. doi: 10.3390/plants11101323 (PMC9147754; doi:10.3390/plants11101323)
Supplement: Supplementary file 1 [file plants-11-01323-s001.zip › Table S2.xlsx]

## Sheet: Sheet1
Table S2. Quality control of raw sequence data generated for bacteria and fungi experiments showing the initial number of reads, and filtered reads.
Bacteria							Fungi
ID	initial n of reads	filtered	denoised	merged	non-chimeric		ID	initial n of reads	filtered	denoised	merged	non-chimeric
JP_1	66907	57745	57745	47802	43339		JP_1	119677	81872	81872	78799	78555
JP_10	109780	94153	94153	76179	67787		JP_11	149252	105844	105844	100300	100129
JP_11	86648	74689	74689	61746	55126		JP_12	140985	101122	101122	96857	96524
JP_12	120499	103852	103852	89232	80874		JP_13	118481	82965	82965	79277	78879
JP_13	80393	69644	69644	60636	54979		JP_14	87027	60993	60993	58044	58018
JP_14	64387	55373	55373	45611	41396		JP_15	134385	93871	93871	90095	89652
JP_15	87655	75566	75566	61812	54610		JP_16	106973	72853	72853	67309	67001
JP_16	97540	83267	83267	68491	62466		JP_17	128946	91555	91555	83864	83720
JP_17	26737	22962	22962	19729	17991		JP_18	91685	62790	62790	61411	60829
JP_18	62612	53345	53345	47349	43396		JP_19	126411	87687	87687	80409	80349
JP_19	104982	90850	90850	81032	73700		JP_2	118418	83725	83725	77047	76819
JP_2	73154	62748	62748	51813	46405		JP_20	109655	76336	76336	73432	73368
JP_20	74423	64444	64444	55389	49077		JP_27	72024	51173	51173	48118	48084
JP_27	126527	110392	110392	98330	86362		JP_28	72015	48784	48784	46148	46070
JP_28	85636	75937	75937	61491	52665		JP_29	26923	19218	19218	17991	17905
JP_29	112552	97546	97546	86330	78030		JP_3	115215	81418	81418	78192	77581
JP_3	104991	90658	90658	74067	63767		JP_30	123241	88589	88589	84110	83685
JP_30	80686	69420	69420	61494	56234		JP_31	144604	103596	103596	97377	97042
JP_31	86155	74101	74101	66039	59389		JP_32	129849	92303	92303	87030	86859
JP_4	75548	65169	65169	55088	49939		JP_4	96913	68668	68668	62890	62684
JP_5	178300	153890	153890	134731	123570		JP_5	108780	76910	76910	73046	72892
JP_6	112130	96398	96398	80689	72978		JP_6	107804	74317	74317	69618	69131
Total	2018242	1742149	1742149	1485080	1334080		Total	2429263	1706589	1706589	1611364	1605776
