# Supplementary material for: The Pattern Recognition Receptor FLS2 Can Shape the Arabidopsis Rhizosphere Microbiome β-Diversity but Not EFR1 and CERK1
Source: Plants (Basel). 2022 May 17;11(10):1323. doi: 10.3390/plants11101323 (PMC9147754; doi:10.3390/plants11101323)
Supplement: Supplementary file 1 [file plants-11-01323-s001.zip › Table S3.xlsx]

## Sheet: TableS3
Table S3. Bacteria phylum level relative abundance.
	ID
	JP_10	JP_11	JP_12	JP_13	JP_4	JP_5	JP_6	JP_1	JP_2	JP_3	JP_27	JP_28	JP_29	JP_30	JP_31	JP_14	JP_15	JP_16	JP_17	JP_18	JP_19	JP_20
	GENOTYPE
Taxon	CERK	CERK	CERK	CERK	EFR	EFR	EFR	EFR	EFR	EFR	FLS2	FLS2	FLS2	FLS2	FLS2	WT	WT	WT	WT	WT	WT	WT
D_0__Bacteria;D_1__Proteobacteria	12363	14570	15937	9851	11577	11448	18916	12250	25299	15781	17350	10716	13984	9172	15620	8437	9443	9424	3267	8932	18348	14517
D_0__Bacteria;D_1__Planctomycetes	6327	7229	11614	3718	5288	3319	10387	3793	13686	7303	6541	6862	11774	5921	9680	2838	5426	5994	2235	4394	7090	5492
D_0__Bacteria;D_1__Actinobacteria	5338	1912	4222	3986	1806	5212	2835	4480	2870	5988	3659	7239	3783	3820	3712	3804	3953	4754	669	2703	6152	7294
D_0__Bacteria;D_1__Chloroflexi	4743	4970	6700	4172	3253	2102	5395	3613	5539	4039	4994	6979	10221	4534	5717	3717	5724	4799	861	3494	7143	6493
D_0__Bacteria;D_1__Bacteroidetes	3504	738	1017	2402	927	2571	997	3149	1227	5242	453	604	622	382	828	2110	2988	1318	176	1626	4957	3045
D_0__Bacteria;D_1__Verrucomicrobia	3395	1797	2538	2158	1619	2622	3041	2801	3541	4789	1328	1206	2558	1029	2288	1906	2355	2692	475	2097	4592	3315
D_0__Bacteria;D_1__Cyanobacteria	1941	4048	12847	11252	6210	583	862	3480	40698	1795	40745	3845	21105	23517	8280	1684	1778	592	6909	13953	15174	306
D_0__Bacteria;D_1__Acidobacteria	1759	2259	3937	1615	1674	1204	2451	1515	3783	2641	2295	3544	3528	1976	2906	1348	2028	1455	461	1298	3051	2203
D_0__Bacteria;D_1__Armatimonadetes	594	437	879	313	459	350	778	422	959	653	445	333	739	413	673	411	535	504	185	429	1013	625
D_0__Bacteria;D_1__Firmicutes	96	87	22	88	27	40	53	108	110	76	72	181	66	71	77	124	54	98	0	48	136	129
D_0__Bacteria;D_1__Patescibacteria	40	0	197	52	3	47	53	56	62	55	15	99	20	83	6	26	91	17	0	108	293	114
D_0__Bacteria;D_1__Gemmatimonadetes	20	27	8	21	23	0	16	12	19	0	41	0	6	26	73	0	0	0	20	0	0	28
D_0__Bacteria;D_1__Rokubacteria	20	163	178	38	123	19	126	36	179	71	179	195	184	109	176	19	25	20	0	6	41	51
D_0__Bacteria;D_1__Dependentiae	10	14	0	0	23	0	0	0	12	0	10	19	0	0	10	0	0	6	0	4	25	0
D_0__Bacteria;D_1__BRC1	0	0	10	0	0	0	0	0	0	8	24	28	10	19	0	0	0	0	6	10	0	0
D_0__Bacteria;D_1__Deinococcus-Thermus	0	64	4	0	9	0	34	0	31	3	4	0	24	0	14	0	0	0	0	0	7	0
D_0__Bacteria;D_1__Entotheonellaeota	0	0	0	0	0	0	0	0	6	0	0	14	8	0	24	0	0	0	0	0	0	0
D_0__Bacteria;D_1__Fibrobacteres	0	47	59	7	18	9	34	0	40	20	38	28	20	0	80	4	23	0	11	0	10	0
D_0__Bacteria;D_1__GAL15	0	20	0	0	0	0	0	0	0	0	20	0	30	19	31	0	0	0	0	0	0	0
D_0__Bacteria;D_1__Nitrospirae	0	12	14	0	7	0	0	0	0	18	0	29	9	0	0	0	0	0	0	0	0	0
D_0__Bacteria;D_1__Spirochaetes	0	70	67	0	60	0	62	0	95	0	36	17	63	14	58	0	0	0	6	0	0	0
D_0__Bacteria;D_1__WS2	0	0	0	0	7	0	6	0	10	0	14	0	12	0	16	0	5	0	0	5	0	0
Total	40328	38965	61057	39974	33508	29555	46503	35883	99040	48787	79022	43247	69897	51566	50887	26558	34693	31809	15288	39304	68360	43909
