# Supplementary material for: The Pattern Recognition Receptor FLS2 Can Shape the Arabidopsis Rhizosphere Microbiome β-Diversity but Not EFR1 and CERK1
Source: Plants (Basel). 2022 May 17;11(10):1323. doi: 10.3390/plants11101323 (PMC9147754; doi:10.3390/plants11101323)
Supplement: Supplementary file 1 [file plants-11-01323-s001.zip › Table S4.xlsx]

## Sheet: family bacteria
Table S4. 16S relative abundance at family level detected for each sample and the respective taxonomic assignment.
	ID
	JP_10	JP_11	JP_12	JP_13	JP_14	JP_15	JP_16	JP_17	JP_18	JP_19	JP_20	JP_27	JP_28	JP_29	JP_30	JP_31	JP_4	JP_5	JP_6	JP_1	JP_2	JP_3
	GENOTYPE
Taxon	CERK	CERK	CERK	CERK	WT	WT	WT	WT	WT	WT	WT	FLS2	FLS2	FLS2	FLS2	FLS2	EFR	EFR	EFR	EFR	EFR	EFR
D_0__Bacteria;D_1__Proteobacteria;D_2__Gammaproteobacteria;D_3__Betaproteobacteriales;D_4__Burkholderiaceae	4173	9285	9568	2622	2210	3065	3037	2082	3755	6853	4956	13285	5745	7792	4059	9598	3850	16357	4219	7881	3985	11629
D_0__Bacteria;D_1__Planctomycetes;D_2__Planctomycetacia;D_3__Pirellulales;D_4__Pirellulaceae	3215	4015	5444	1734	1305	2930	3432	1369	2504	3776	2438	3299	4048	6423	2697	5419	1796	7509	3609	2750	1838	5331
D_0__Bacteria;D_1__Bacteroidetes;D_2__Bacteroidia;D_3__Chitinophagales;D_4__Chitinophagaceae	2277	347	386	1539	1416	1779	934	94	1168	3343	1906	191	393	293	221	424	1838	738	3460	368	1769	443
D_0__Bacteria;D_1__Actinobacteria;D_2__Actinobacteria;D_3__Streptomycetales;D_4__Streptomycetaceae	2145	287	247	1013	1119	1102	2220	112	507	1090	1714	234	308	401	91	520	1305	557	2615	177	1481	465
D_0__Bacteria;D_1__Chloroflexi;D_2__Anaerolineae;D_3__SBR1031;D_4__A4b	2102	1482	2185	1204	1155	2239	1955	288	1135	2682	2452	997	1362	2800	1579	1844	1147	1348	1231	860	666	2087
D_0__Bacteria;D_1__Proteobacteria;D_2__Deltaproteobacteria;D_3__Myxococcales;D_4__Haliangiaceae	1579	442	655	1849	1430	944	440	147	1101	3418	2186	397	436	399	181	697	1503	699	2052	376	1681	566
D_0__Bacteria;D_1__Verrucomicrobia;D_2__Verrucomicrobiae;D_3__Chthoniobacterales;D_4__Chthoniobacteraceae	1521	855	1011	676	675	665	1032	147	895	1659	1112	575	566	1027	415	1089	1083	1552	1683	635	989	1468
D_0__Bacteria;D_1__Proteobacteria;D_2__Alphaproteobacteria;D_3__Rhizobiales;D_4__Rhizobiaceae	1366	2032	1257	1056	1004	1143	1688	538	969	1551	1903	1486	1206	1933	814	1669	1831	3055	1809	1111	1263	2749
D_0__Bacteria;D_1__Actinobacteria;D_2__Actinobacteria;D_3__Micromonosporales;D_4__Micromonosporaceae	1340	493	893	896	962	772	1349	219	1026	2420	1961	1122	1885	985	1261	1101	1505	780	1067	426	1992	752
D_0__Bacteria;D_1__Planctomycetes;D_2__Planctomycetacia;D_3__Gemmatales;D_4__Gemmataceae	1187	1187	2204	659	656	745	738	317	613	1321	988	1226	826	2259	1200	1746	603	2287	1546	957	339	1885
D_0__Bacteria;D_1__Cyanobacteria;D_2__Oxyphotobacteria;D_3__Nostocales;D_4__Phormidiaceae	1055	706	3666	693	281	65	159	3607	2977	581	88	27839	3041	15775	9208	4070	2119	36710	683	4423	374	731
D_0__Bacteria;D_1__Planctomycetes;D_2__Planctomycetacia;D_3__Planctomycetales;D_4__Rubinisphaeraceae	994	1174	1903	525	426	780	1016	394	703	959	684	1100	737	1970	962	1358	577	2262	1067	770	648	1626
D_0__Bacteria;D_1__Verrucomicrobia;D_2__Verrucomicrobiae;D_3__Opitutales;D_4__Opitutaceae	903	138	477	392	309	540	411	54	438	969	749	107	197	354	261	256	431	407	1486	276	690	366
D_0__Bacteria;D_1__Actinobacteria;D_2__Actinobacteria;D_3__Pseudonocardiales;D_4__Pseudonocardiaceae	835	214	1015	798	603	1003	458	143	405	974	816	635	1637	753	1151	514	578	582	1243	273	767	423
D_0__Bacteria;D_1__Verrucomicrobia;D_2__Verrucomicrobiae;D_3__Verrucomicrobiales;D_4__Rubritaleaceae	785	548	819	935	861	1011	1014	236	725	1723	1256	439	272	1013	291	646	1176	1132	1298	462	850	877
D_0__Bacteria;D_1__Proteobacteria;D_2__Gammaproteobacteria;D_3__Steroidobacterales;D_4__Steroidobacteraceae	784	205	302	534	465	499	315	26	336	889	723	214	364	126	135	271	555	392	1243	208	474	312
D_0__Bacteria;D_1__Chloroflexi;D_2__Chloroflexia;D_3__Chloroflexales;D_4__Roseiflexaceae	758	759	1384	760	808	707	681	103	576	1383	687	553	415	1132	469	722	661	1198	638	434	443	797
D_0__Bacteria;D_1__Proteobacteria;D_2__Gammaproteobacteria;D_3__Xanthomonadales;D_4__Xanthomonadaceae	713	218	194	637	672	843	782	63	277	742	762	70	202	135	55	283	993	387	936	80	721	299
D_0__Bacteria;D_1__Cyanobacteria;D_2__Oxyphotobacteria;D_3__Nostocales;D_4__Coleofasciculaceae	657	3278	5990	8097	1043	278	361	1705	10002	14062	61	9078	291	4461	13541	3618	178	2363	769	1259	170	76
D_0__Bacteria;D_1__Acidobacteria;D_2__Subgroup 6;D_3__Unknown Order;D_4__Unknown Family	601	490	590	342	431	483	540	121	366	759	712	417	630	703	419	514	358	642	498	219	393	576
D_0__Bacteria;D_1__Bacteroidetes;D_2__Bacteroidia;D_3__Cytophagales;D_4__Microscillaceae	575	109	206	538	428	799	149	32	215	852	511	60	140	121	77	43	433	152	793	105	282	137
D_0__Bacteria;D_1__Planctomycetes;D_2__Planctomycetacia;D_3__Planctomycetales;D_4__uncultured	547	648	1258	333	320	451	651	150	381	671	598	511	550	716	666	827	404	1301	608	529	296	1155
D_0__Bacteria;D_1__Proteobacteria;D_2__Alphaproteobacteria;D_3__Sphingomonadales;D_4__Sphingomonadaceae	539	199	359	549	454	662	661	56	405	739	951	219	383	334	258	376	691	502	1315	162	761	361
D_0__Bacteria;D_1__Proteobacteria;D_2__Alphaproteobacteria;D_3__Rhizobiales;D_4__Beijerinckiaceae	505	299	497	381	322	386	583	92	260	519	491	255	548	355	396	222	430	536	482	254	390	333
D_0__Bacteria;D_1__Proteobacteria;D_2__Alphaproteobacteria;D_3__Rhizobiales;D_4__Xanthobacteraceae	482	375	516	406	358	489	426	148	347	719	554	480	706	659	336	687	370	692	539	345	357	580
D_0__Bacteria;D_1__Proteobacteria;D_2__Alphaproteobacteria;D_3__Caulobacterales;D_4__Caulobacteraceae	465	150	176	330	202	239	254	18	140	381	354	139	165	182	129	152	286	320	507	99	318	189
D_0__Bacteria;D_1__Acidobacteria;D_2__Blastocatellia (Subgroup 4);D_3__Blastocatellales;D_4__Blastocatellaceae	439	334	1052	604	392	454	434	182	430	949	665	387	419	715	476	765	536	796	773	345	494	543
D_0__Bacteria;D_1__Proteobacteria;D_2__Alphaproteobacteria;D_3__Rhizobiales;D_4__Devosiaceae	407	304	397	258	229	247	443	62	241	439	384	282	179	433	285	339	363	558	453	209	408	404
D_0__Bacteria;D_1__Actinobacteria;D_2__Actinobacteria;D_3__Propionibacteriales;D_4__Nocardioidaceae	391	140	464	374	558	347	232	39	135	646	786	397	309	305	268	269	440	239	499	204	390	400
D_0__Bacteria;D_1__Proteobacteria;D_2__Deltaproteobacteria;D_3__Myxococcales;D_4__BIrii41	346	107	294	278	210	208	139	33	249	568	404	154	264	162	332	97	209	146	548	86	238	219
D_0__Bacteria;D_1__Chloroflexi;D_2__Chloroflexia;D_3__Chloroflexales;D_4__Herpetosiphonaceae	345	232	270	412	482	637	720	31	308	668	587	220	181	174	93	197	365	238	298	173	215	229
D_0__Bacteria;D_1__Chloroflexi;D_2__Chloroflexia;D_3__Kallotenuales;D_4__AKIW781	322	172	274	433	359	360	426	58	178	406	538	346	252	1484	347	92	508	198	196	85	151	391
D_0__Bacteria;D_1__Actinobacteria;D_2__Actinobacteria;D_3__Micrococcales;D_4__Microbacteriaceae	278	79	149	201	151	174	88	9	42	171	382	147	100	113	107	219	196	82	227	8	207	160
D_0__Bacteria;D_1__Proteobacteria;D_2__Deltaproteobacteria;D_3__Myxococcales;D_4__Sandaracinaceae	271	253	354	233	189	213	78	36	127	369	263	78	60	50	57	139	159	147	288	93	149	74
D_0__Bacteria;D_1__Planctomycetes;D_2__Phycisphaerae;D_3__Tepidisphaerales;D_4__WD2101 soil group	241	151	524	271	159	238	123	0	182	340	436	218	285	238	239	218	256	414	407	138	150	286
D_0__Bacteria;D_1__Chloroflexi;D_2__Chloroflexia;D_3__Thermomicrobiales;D_4__JG30-KF-CM45	232	421	893	454	212	683	196	34	331	551	1133	875	2736	1202	625	672	196	266	302	292	171	472
D_0__Bacteria;D_1__Acidobacteria;D_2__Subgroup 6;D_3__uncultured bacterium;D_4__	225	420	595	235	201	243	156	34	178	346	69	371	424	686	285	442	144	662	351	261	42	429
D_0__Bacteria;D_1__Armatimonadetes;D_2__Armatimonadia;D_3__Armatimonadales;D_4__uncultured Armatimonadetes bacterium	203	75	108	50	122	94	102	48	82	218	137	45	71	45	80	65	96	139	131	44	89	81
D_0__Bacteria;D_1__Chloroflexi;D_2__Anaerolineae;D_3__Ardenticatenales;D_4__uncultured	202	313	502	170	101	225	93	77	120	293	113	357	299	564	278	484	121	478	285	356	54	328
D_0__Bacteria;D_1__Bacteroidetes;D_2__Bacteroidia;D_3__Cytophagales;D_4__Cytophagaceae	200	81	128	102	84	96	76	17	83	297	250	75	27	73	55	65	133	95	286	103	156	108
D_0__Bacteria;D_1__Proteobacteria;D_2__Gammaproteobacteria;D_3__Gammaproteobacteria Incertae Sedis;D_4__Unknown Family	188	119	78	129	129	241	168	19	109	220	217	113	155	149	71	164	164	228	323	90	113	149
D_0__Bacteria;D_1__Proteobacteria;D_2__Gammaproteobacteria;D_3__Xanthomonadales;D_4__Rhodanobacteraceae	182	232	428	164	118	69	110	0	166	433	244	137	86	350	85	261	270	462	203	160	369	295
D_0__Archaea;D_1__Thaumarchaeota;D_2__Nitrososphaeria;D_3__Nitrososphaerales;D_4__Nitrososphaeraceae	178	501	807	301	130	265	136	7	197	328	297	759	1317	1142	461	695	168	944	305	395	29	457
D_0__Bacteria;D_1__Planctomycetes;D_2__Planctomycetacia;D_3__Isosphaerales;D_4__Isosphaeraceae	175	137	454	263	48	333	122	88	57	182	436	230	663	444	341	150	185	180	144	143	83	210
D_0__Bacteria;D_1__Bacteroidetes;D_2__Bacteroidia;D_3__Flavobacteriales;D_4__Crocinitomicaceae	172	64	47	26	22	28	54	9	69	199	157	18	22	76	43	79	91	69	195	52	115	40
D_0__Bacteria;D_1__Armatimonadetes;D_2__Armatimonadia;D_3__Armatimonadales;D_4__uncultured bacterium	157	166	324	133	110	110	123	61	153	370	210	172	133	297	62	348	118	314	181	179	92	345
D_0__Bacteria;D_1__Chloroflexi;D_2__Chloroflexia;D_3__Chloroflexales;D_4__Chloroflexaceae	154	150	372	238	265	315	316	43	255	405	306	163	131	422	178	198	218	322	189	124	175	201
D_0__Bacteria;D_1__Armatimonadetes;D_2__Armatimonadia;D_3__Armatimonadales;D_4__metagenome	147	75	188	60	85	117	96	25	92	209	110	130	76	173	85	180	84	212	172	106	63	128
D_0__Bacteria;D_1__Chloroflexi;D_2__Anaerolineae;D_3__SBR1031;D_4__uncultured Gemmatimonadetes bacterium	138	238	254	48	54	99	119	88	76	118	43	263	283	347	179	299	85	205	138	93	67	187
D_0__Bacteria;D_1__Bacteroidetes;D_2__Bacteroidia;D_3__Cytophagales;D_4__Spirosomaceae	136	11	22	87	32	50	67	0	16	31	71	30	11	23	16	55	80	48	182	29	58	12
D_0__Bacteria;D_1__Verrucomicrobia;D_2__Verrucomicrobiae;D_3__Verrucomicrobiales;D_4__Verrucomicrobiaceae	135	121	107	133	44	93	144	21	46	157	143	105	60	78	41	99	132	173	253	85	77	73
D_0__Bacteria;D_1__Actinobacteria;D_2__Actinobacteria;D_3__Corynebacteriales;D_4__Mycobacteriaceae	134	57	169	107	76	110	42	16	71	120	393	256	607	205	127	165	83	97	83	97	73	89
D_0__Bacteria;D_1__Chloroflexi;D_2__KD4-96;D_3__uncultured bacterium;D_4__	123	285	384	107	104	123	94	57	179	173	176	356	440	475	260	409	104	263	199	218	79	262
D_0__Bacteria;D_1__Acidobacteria;D_2__Blastocatellia (Subgroup 4);D_3__Pyrinomonadales;D_4__Pyrinomonadaceae	105	126	172	124	86	188	46	34	84	168	102	131	532	145	72	209	58	740	161	91	69	187
D_0__Bacteria;D_1__Proteobacteria;D_2__Alphaproteobacteria;D_3__Rhizobiales;D_4__Hyphomicrobiaceae	99	143	220	73	72	92	106	12	85	94	99	192	202	203	128	266	70	293	144	96	51	268
D_0__Bacteria;D_1__Actinobacteria;D_2__Actinobacteria;D_3__Streptosporangiales;D_4__Streptosporangiaceae	90	19	44	56	46	90	95	0	46	101	161	73	214	13	32	23	30	56	53	30	55	29
D_0__Bacteria;D_1__Proteobacteria;D_2__Deltaproteobacteria;D_3__Bdellovibrionales;D_4__Bdellovibrionaceae	86	83	79	21	58	38	50	16	57	117	85	79	36	97	0	47	68	124	100	58	78	98
D_0__Bacteria;D_1__Proteobacteria;D_2__Gammaproteobacteria;D_3__Pseudomonadales;D_4__Pseudomonadaceae	84	53	50	45	9	27	15	0	8	9	20	43	28	53	54	63	0	39	14	57	98	123
D_0__Bacteria;D_1__Chloroflexi;D_2__KD4-96;D_3__uncultured Chloroflexi bacterium;D_4__	79	185	244	82	39	106	69	14	71	143	128	233	284	388	150	185	64	150	111	201	0	222
D_0__Bacteria;D_1__Proteobacteria;D_2__Deltaproteobacteria;D_3__Oligoflexales;D_4__0319-6G20	77	33	12	29	23	10	18	0	15	62	51	14	5	35	0	42	23	20	83	0	39	36
D_0__Bacteria;D_1__Cyanobacteria;D_2__Oxyphotobacteria;D_3__Oxyphotobacteria Incertae Sedis;D_4__Unknown Family	75	45	2645	1551	209	1393	54	1449	621	394	131	2820	191	371	204	392	908	665	109	82	17	41
D_0__Bacteria;D_1__Acidobacteria;D_2__Subgroup 6;D_3__uncultured microorganism;D_4__	68	80	119	54	33	87	37	0	20	66	49	57	157	109	53	70	42	81	58	50	0	79
D_0__Bacteria;D_1__Acidobacteria;D_2__Subgroup 6;D_3__uncultured Acidobacteriales bacterium;D_4__	66	135	253	65	46	132	49	33	60	179	191	231	353	243	152	219	69	163	113	121	93	171
D_0__Bacteria;D_1__Cyanobacteria;D_2__Oxyphotobacteria;D_3__Leptolyngbyales;D_4__Leptolyngbyaceae	63	0	21	0	0	96	0	0	0	0	0	38	0	0	65	0	0	0	0	0	0	0
D_0__Bacteria;D_1__Cyanobacteria;D_2__Melainabacteria;D_3__Vampirovibrionales;D_4__metagenome	60	0	0	28	28	33	18	0	20	71	26	0	0	0	0	0	33	0	31	0	22	0
D_0__Bacteria;D_1__Patescibacteria;D_2__Saccharimonadia;D_3__Saccharimonadales;D_4__soil bacterium WF55	59	0	0	0	26	38	0	0	0	39	0	0	0	0	0	0	0	0	0	0	0	0
D_0__Bacteria;D_1__Chloroflexi;D_2__Anaerolineae;D_3__SBR1031;D_4__uncultured compost bacterium	54	106	104	37	28	58	50	48	52	73	24	83	94	236	48	95	21	166	39	44	19	91
D_0__Bacteria;D_1__Actinobacteria;D_2__Thermoleophilia;D_3__Solirubrobacterales;D_4__Solirubrobacteraceae	53	176	284	127	49	59	68	40	134	139	574	191	556	272	160	264	79	143	71	141	64	150
D_0__Bacteria;D_1__Armatimonadetes;D_2__uncultured;D_3__metagenome;D_4__	53	62	162	25	44	40	98	29	49	114	77	65	67	93	87	62	60	111	111	59	44	100
D_0__Bacteria;D_1__Bacteroidetes;D_2__Bacteroidia;D_3__Flavobacteriales;D_4__Flavobacteriaceae	52	66	180	62	76	57	64	4	44	108	108	56	22	35	9	140	72	37	87	174	80	197
D_0__Bacteria;D_1__Actinobacteria;D_2__Actinobacteria;D_3__Frankiales;D_4__Geodermatophilaceae	49	61	133	53	47	15	29	14	28	79	44	81	150	105	125	73	34	87	26	60	22	44
D_0__Bacteria;D_1__Chloroflexi;D_2__Anaerolineae;D_3__SBR1031;D_4__wastewater metagenome	49	71	37	18	24	36	44	0	27	38	45	26	28	74	55	60	32	35	36	16	22	66
D_0__Bacteria;D_1__Firmicutes;D_2__Bacilli;D_3__Bacillales;D_4__Alicyclobacillaceae	49	0	17	65	81	26	21	0	19	60	34	0	28	10	12	27	61	17	46	5	16	22
D_0__Bacteria;D_1__Verrucomicrobia;D_2__Verrucomicrobiae;D_3__Pedosphaerales;D_4__Pedosphaeraceae	49	71	99	25	10	55	71	20	25	13	26	48	43	51	41	116	30	211	80	104	20	91
D_0__Bacteria;D_1__Firmicutes;D_2__Bacilli;D_3__Bacillales;D_4__Bacillaceae	47	60	5	23	26	36	38	0	29	31	71	55	157	80	54	64	47	74	57	44	24	57
D_0__Bacteria;D_1__Acidobacteria;D_2__Blastocatellia (Subgroup 4);D_3__11-24;D_4__uncultured bacterium	46	19	54	41	18	25	18	11	21	32	20	67	0	42	37	44	18	46	67	20	23	19
D_0__Bacteria;D_1__Chloroflexi;D_2__KD4-96;D_3__metagenome;D_4__	46	18	31	0	0	11	0	0	7	45	29	23	0	38	0	0	0	0	0	0	0	0
D_0__Bacteria;D_1__Proteobacteria;D_2__Alphaproteobacteria;D_3__Rhizobiales;D_4__Rhodomicrobiaceae	46	0	24	17	26	17	51	0	33	26	20	47	113	29	52	45	22	50	20	24	49	39
D_0__Bacteria;D_1__Bacteroidetes;D_2__Bacteroidia;D_3__Flavobacteriales;D_4__Blattabacteriaceae	44	0	0	0	0	0	0	0	0	0	0	0	0	0	0	0	0	25	0	61	0	4
D_0__Bacteria;D_1__Bacteroidetes;D_2__Bacteroidia;D_3__Sphingobacteriales;D_4__Sphingobacteriaceae	43	0	0	0	20	5	0	0	20	23	0	16	0	0	0	10	0	56	42	0	2	0
D_0__Bacteria;D_1__Proteobacteria;D_2__Deltaproteobacteria;D_3__Myxococcales;D_4__Polyangiaceae	41	0	19	27	30	17	0	0	31	58	19	0	0	17	0	9	18	66	108	0	25	0
D_0__Bacteria;D_1__Chloroflexi;D_2__Anaerolineae;D_3__SBR1031;D_4__uncultured bacterium	39	43	102	27	30	51	12	0	11	63	47	60	54	85	70	110	24	159	33	36	16	80
D_0__Bacteria;D_1__Proteobacteria;D_2__Gammaproteobacteria;D_3__Betaproteobacteriales;D_4__Nitrosomonadaceae	39	0	24	30	31	33	0	0	37	88	60	19	91	0	0	76	34	56	54	0	44	45
D_0__Bacteria;D_1__Acidobacteria;D_2__Subgroup 6;D_3__metagenome;D_4__	37	0	0	0	0	12	0	0	0	7	0	0	22	57	90	0	0	0	0	0	0	0
D_0__Bacteria;D_1__Chloroflexi;D_2__Gitt-GS-136;D_3__uncultured bacterium;D_4__	37	87	140	24	17	69	55	0	0	101	0	132	150	174	81	108	72	33	102	107	0	89
D_0__Bacteria;D_1__Bacteroidetes;D_2__Bacteroidia;D_3__Flavobacteriales;D_4__Weeksellaceae	36	0	6	36	16	165	0	8	10	9	72	3	9	0	10	24	548	46	176	0	97	44
D_0__Bacteria;D_1__Acidobacteria;D_2__Subgroup 17;D_3__uncultured bacterium;D_4__	34	87	116	38	0	0	0	0	9	36	34	79	60	88	0	38	18	19	79	35	0	24
D_0__Bacteria;D_1__Proteobacteria;D_2__Deltaproteobacteria;D_3__Bdellovibrionales;D_4__Bacteriovoracaceae	33	19	15	18	17	16	28	11	14	27	17	0	12	67	11	16	0	16	48	0	0	19
D_0__Bacteria;D_1__Proteobacteria;D_2__Alphaproteobacteria;D_3__Paracaedibacterales;D_4__Paracaedibacteraceae	32	0	0	0	0	11	0	0	0	0	8	0	0	0	0	0	0	0	11	0	0	0
D_0__Bacteria;D_1__Acidobacteria;D_2__Blastocatellia (Subgroup 4);D_3__DS-100;D_4__uncultured Acidobacteriales bacterium	31	63	0	0	20	0	0	0	0	9	0	0	0	21	0	16	23	0	22	0	0	27
D_0__Bacteria;D_1__Proteobacteria;D_2__Alphaproteobacteria;D_3__Reyranellales;D_4__Reyranellaceae	31	14	17	0	0	13	0	0	7	19	13	53	19	13	0	14	0	15	29	0	0	15
D_0__Bacteria;D_1__Acidobacteria;D_2__Blastocatellia (Subgroup 4);D_3__DS-100;D_4__uncultured bacterium	30	64	171	0	35	30	35	0	23	103	91	48	44	105	50	90	43	140	67	64	36	44
D_0__Bacteria;D_1__Bacteroidetes;D_2__Bacteroidia;D_3__Sphingobacteriales;D_4__env.OPS 17	30	39	45	36	6	0	9	8	42	77	12	15	0	13	12	16	10	15	32	49	7	19
D_0__Bacteria;D_1__Proteobacteria;D_2__Alphaproteobacteria;D_3__Sneathiellales;D_4__Sneathiellaceae	29	11	0	10	10	5	12	0	0	20	19	4	0	9	7	53	11	19	17	0	6	8
D_0__Bacteria;D_1__Actinobacteria;D_2__Thermoleophilia;D_3__Solirubrobacterales;D_4__67-14	28	41	174	90	17	64	0	0	47	41	233	77	289	107	102	118	0	20	70	65	0	62
D_0__Bacteria;D_1__Proteobacteria;D_2__Alphaproteobacteria;D_3__Dongiales;D_4__Dongiaceae	28	79	110	47	32	50	29	20	55	73	42	89	90	75	56	79	35	106	62	57	21	74
D_0__Bacteria;D_1__Actinobacteria;D_2__Actinobacteria;D_3__Kineosporiales;D_4__Kineosporiaceae	26	35	135	28	17	25	0	25	62	49	32	34	245	99	136	45	24	68	50	30	14	42
D_0__Bacteria;D_1__Chloroflexi;D_2__Anaerolineae;D_3__Caldilineales;D_4__Caldilineaceae	25	0	32	0	0	12	9	14	0	11	63	63	7	61	40	13	20	44	8	42	6	17
D_0__Bacteria;D_1__Proteobacteria;D_2__Deltaproteobacteria;D_3__Oligoflexales;D_4__Oligoflexaceae	24	0	3	30	18	0	8	0	6	49	39	0	8	2	0	5	14	21	8	0	23	0
D_0__Bacteria;D_1__Actinobacteria;D_2__Actinobacteria;D_3__Micrococcales;D_4__Micrococcaceae	23	0	62	12	20	0	17	0	8	12	35	0	17	9	14	0	23	0	22	18	13	13
D_0__Bacteria;D_1__Proteobacteria;D_2__Deltaproteobacteria;D_3__Myxococcales;D_4__mle1-27	22	0	0	73	88	15	10	0	30	168	81	0	0	0	0	0	46	41	36	0	41	7
D_0__Bacteria;D_1__Acidobacteria;D_2__Holophagae;D_3__Subgroup 7;D_4__uncultured bacterium	21	31	56	35	19	20	0	0	0	29	0	41	83	88	30	84	32	74	38	40	0	27
D_0__Bacteria;D_1__Acidobacteria;D_2__Subgroup 25;D_3__uncultured soil bacterium;D_4__	21	21	57	0	0	18	0	0	19	18	0	32	34	60	28	18	14	39	25	14	0	18
D_0__Bacteria;D_1__Acidobacteria;D_2__Subgroup 6;D_3__uncultured Acidobacteria bacterium;D_4__	21	21	52	19	0	15	0	0	14	47	18	21	32	41	19	0	11	38	36	35	0	0
D_0__Bacteria;D_1__Actinobacteria;D_2__Actinobacteria;D_3__Streptosporangiales;D_4__Thermomonosporaceae	21	19	0	39	54	0	9	0	41	93	69	0	177	0	0	28	26	24	0	0	56	0
D_0__Bacteria;D_1__Chloroflexi;D_2__Chloroflexia;D_3__Thermomicrobiales;D_4__AKYG1722	21	36	64	0	0	16	0	16	0	19	37	31	85	56	17	23	7	60	15	26	12	14
D_0__Bacteria;D_1__Gemmatimonadetes;D_2__Gemmatimonadetes;D_3__Gemmatimonadales;D_4__Gemmatimonadaceae	20	28	0	13	0	14	0	15	0	0	28	41	0	28	26	59	12	0	60	23	0	0
D_0__Bacteria;D_1__Proteobacteria;D_2__Alphaproteobacteria;D_3__Rhizobiales;D_4__Methyloligellaceae	20	13	29	11	8	10	9	0	24	18	0	18	35	22	17	16	5	11	17	18	0	16
D_0__Bacteria;D_1__Proteobacteria;D_2__Alphaproteobacteria;D_3__Rickettsiales;D_4__Rickettsiaceae	20	9	9	0	5	0	0	0	9	24	7	21	8	0	0	32	7	0	21	12	6	10
D_0__Bacteria;D_1__Rokubacteria;D_2__NC10;D_3__Rokubacteriales;D_4__uncultured bacterium	20	60	94	38	0	33	20	0	0	46	59	139	133	110	39	153	36	174	31	72	0	77
D_0__Bacteria;D_1__Actinobacteria;D_2__Thermoleophilia;D_3__Gaiellales;D_4__uncultured	19	59	37	13	0	8	8	0	0	39	0	47	96	88	52	57	0	28	40	59	0	16
D_0__Bacteria;D_1__Armatimonadetes;D_2__uncultured;D_3__uncultured bacterium;D_4__	19	21	104	21	6	92	22	0	15	33	34	34	0	95	59	35	8	90	12	29	14	59
D_0__Bacteria;D_1__Chloroflexi;D_2__Anaerolineae;D_3__Ardenticatenales;D_4__Ardenticatenaceae	19	62	61	20	11	21	15	14	47	55	37	57	35	52	36	50	21	68	80	31	0	80
D_0__Bacteria;D_1__Acidobacteria;D_2__Blastocatellia (Subgroup 4);D_3__11-24;D_4__uncultured Acidobacteria bacterium	18	21	56	0	13	41	0	0	45	0	11	32	62	19	0	10	0	58	20	21	16	0
D_0__Bacteria;D_1__Acidobacteria;D_2__Subgroup 17;D_3__uncultured Acidobacteriales bacterium;D_4__	18	72	52	21	38	49	25	17	0	24	0	49	111	72	23	64	0	88	50	63	0	46
D_0__Bacteria;D_1__Actinobacteria;D_2__Acidimicrobiia;D_3__Microtrichales;D_4__Ilumatobacteraceae	18	39	16	42	36	45	28	0	0	37	50	48	74	41	31	38	27	38	32	36	23	45
D_0__Bacteria;D_1__Bacteroidetes;D_2__Bacteroidia;D_3__Cytophagales;D_4__uncultured	18	0	0	7	13	0	19	0	0	26	16	0	0	0	8	6	19	14	0	0	26	0
D_0__Bacteria;D_1__Cyanobacteria;D_2__Melainabacteria;D_3__Vampirovibrionales;D_4__uncultured bacterium	18	0	0	0	0	9	0	55	15	25	0	0	0	0	0	0	0	0	0	0	0	0
D_0__Bacteria;D_1__Actinobacteria;D_2__Actinobacteria;D_3__Frankiales;D_4__Nakamurellaceae	17	0	33	21	48	18	15	0	46	80	35	18	18	12	0	26	45	41	28	0	36	32
D_0__Bacteria;D_1__Bacteroidetes;D_2__Bacteroidia;D_3__Cytophagales;D_4__Hymenobacteraceae	17	5	0	0	0	0	0	4	0	0	4	0	0	20	0	0	0	0	0	0	11	0
D_0__Bacteria;D_1__Chloroflexi;D_2__Gitt-GS-136;D_3__uncultured Chloroflexi bacterium;D_4__	17	52	37	48	55	0	0	0	51	21	41	25	24	135	30	125	0	88	14	49	0	56
D_0__Bacteria;D_1__Proteobacteria;D_2__Deltaproteobacteria;D_3__Myxococcales;D_4__Phaselicystidaceae	16	0	6	16	17	21	0	0	13	26	23	0	0	0	0	0	8	46	33	0	0	0
D_0__Bacteria;D_1__Proteobacteria;D_2__Gammaproteobacteria;D_3__Pseudomonadales;D_4__Moraxellaceae	16	33	38	0	0	0	5	0	6	0	0	23	0	27	13	53	10	30	16	50	0	23
D_0__Bacteria;D_1__Armatimonadetes;D_2__Fimbriimonadia;D_3__Fimbriimonadales;D_4__Fimbriimonadaceae	15	9	13	18	12	21	17	0	10	49	30	0	9	20	0	6	21	17	22	9	12	29
D_0__Bacteria;D_1__Acidobacteria;D_2__Blastocatellia (Subgroup 4);D_3__11-24;D_4__metagenome	13	60	41	0	0	0	12	0	0	0	0	50	53	32	47	0	0	0	13	0	0	0
D_0__Bacteria;D_1__Cyanobacteria;D_2__Oxyphotobacteria;D_3__Nostocales;D_4__uncultured	13	14	29	639	66	0	0	0	50	25	0	0	0	53	127	25	0	46	202	0	0	0
D_0__Bacteria;D_1__Patescibacteria;D_2__Berkelbacteria;D_3__metagenome;D_4__	12	0	5	0	0	17	3	0	0	8	11	0	0	3	4	6	7	10	6	3	5	7
D_0__Bacteria;D_1__Planctomycetes;D_2__vadinHA49;D_3__uncultured Planctomycetales bacterium;D_4__	12	0	13	0	0	0	0	0	0	0	0	0	0	39	13	25	0	8	0	17	0	0
D_0__Bacteria;D_1__Proteobacteria;D_2__Alphaproteobacteria;D_3__Rhizobiales;D_4__Rhizobiales Incertae Sedis	12	89	78	43	17	38	35	6	19	50	48	88	46	123	52	74	26	100	57	69	23	101
D_0__Bacteria;D_1__Proteobacteria;D_2__Gammaproteobacteria;D_3__Diplorickettsiales;D_4__Diplorickettsiaceae	12	0	20	0	0	29	10	0	0	12	0	32	8	16	0	31	0	24	31	43	0	12
D_0__Bacteria;D_1__Actinobacteria;D_2__Acidimicrobiia;D_3__Microtrichales;D_4__uncultured	11	22	107	28	26	22	30	0	52	49	19	125	218	132	85	91	0	97	36	24	0	56
D_0__Bacteria;D_1__Verrucomicrobia;D_2__Verrucomicrobiae;D_3__Chthoniobacterales;D_4__Xiphinematobacteraceae	11	33	60	0	11	18	0	11	35	18	0	35	46	59	30	52	0	40	15	43	0	62
D_0__Bacteria;D_1__Acidobacteria;D_2__Subgroup 17;D_3__uncultured Acidobacteria bacterium;D_4__	10	151	125	0	0	41	0	29	34	34	13	113	120	166	76	125	34	135	0	85	0	121
D_0__Bacteria;D_1__Dependentiae;D_2__Babeliae;D_3__Babeliales;D_4__Vermiphilaceae	10	14	0	0	0	0	6	0	4	25	0	10	19	0	0	10	0	12	0	23	0	0
D_0__Bacteria;D_1__Actinobacteria;D_2__MB-A2-108;D_3__uncultured bacterium;D_4__	9	12	33	0	0	7	0	0	6	12	0	34	56	16	26	10	0	22	0	21	0	11
D_0__Bacteria;D_1__Chloroflexi;D_2__Anaerolineae;D_3__RBG-13-54-9;D_4__uncultured sludge bacterium A31	9	1	0	15	0	23	5	0	0	37	43	19	36	12	17	0	0	26	31	26	6	14
D_0__Bacteria;D_1__Actinobacteria;D_2__Acidimicrobiia;D_3__IMCC26256;D_4__metagenome	8	0	0	0	0	0	0	0	0	0	0	0	0	0	0	0	0	0	0	0	0	0
D_0__Bacteria;D_1__Actinobacteria;D_2__Acidimicrobiia;D_3__Microtrichales;D_4__Iamiaceae	8	0	23	35	12	16	32	12	0	16	21	24	10	38	57	64	20	20	43	0	9	33
D_0__Bacteria;D_1__Planctomycetes;D_2__Phycisphaerae;D_3__Tepidisphaerales;D_4__CPla-3 termite group	8	9	9	0	0	12	0	0	0	0	19	0	0	0	0	0	0	0	12	9	0	4
D_0__Bacteria;D_1__Verrucomicrobia;D_2__Verrucomicrobiae;D_3__UA11;D_4__uncultured bacterium	8	43	29	16	11	0	12	10	14	38	30	21	0	7	7	37	12	69	13	21	26	48
D_0__Bacteria;D_1__Proteobacteria;D_2__Alphaproteobacteria;D_3__Rickettsiales;D_4__Midichloriaceae	6	0	0	10	15	0	0	0	0	35	17	0	0	0	0	9	6	0	27	0	11	0
D_0__Bacteria;D_1__Actinobacteria;D_2__Actinobacteria;D_3__Frankiales;D_4__Cryptosporangiaceae	5	0	110	11	33	21	0	4	8	28	38	21	58	42	14	4	22	30	23	23	21	8
D_0__Bacteria;D_1__Bacteroidetes;D_2__Bacteroidia;D_3__Bacteroidetes VC2.1 Bac22;D_4__metagenome	5	0	0	7	7	0	0	0	0	18	16	0	0	0	0	0	0	0	13	0	0	0
D_0__Bacteria;D_1__Gemmatimonadetes;D_2__AKAU4049;D_3__uncultured bacterium;D_4__	5	0	8	8	0	0	0	5	0	0	0	0	0	6	5	14	0	19	4	0	0	16
D_0__Bacteria;D_1__Planctomycetes;D_2__Phycisphaerae;D_3__Phycisphaerales;D_4__Phycisphaeraceae	5	9	12	7	0	4	7	0	4	8	18	24	79	70	0	12	6	10	13	3	0	7
D_0__Bacteria;D_1__Verrucomicrobia;D_2__Verrucomicrobiae;D_3__Methylacidiphilales;D_4__Methylacidiphilaceae	4	0	0	0	0	0	0	8	5	0	6	0	0	0	0	0	0	0	12	0	3	0
D_0__Bacteria;D_1__Acidobacteria;D_2__Acidobacteriia;D_3__Acidobacteriales;D_4__Koribacteraceae	0	0	0	0	0	0	0	0	0	0	0	0	0	0	0	0	0	0	0	0	0	0
D_0__Bacteria;D_1__Acidobacteria;D_2__Acidobacteriia;D_3__Solibacterales;D_4__Solibacteraceae (Subgroup 3)	0	0	0	28	20	22	0	0	0	21	0	0	0	31	25	0	19	0	0	0	24	0
D_0__Bacteria;D_1__Acidobacteria;D_2__Blastocatellia (Subgroup 4);D_3__DS-100;D_4__uncultured Acidobacteria bacterium	0	0	0	0	0	0	0	20	10	28	0	0	0	0	0	13	0	0	0	0	0	0
D_0__Bacteria;D_1__Acidobacteria;D_2__Holophagae;D_3__Subgroup 7;D_4__metagenome	0	0	0	0	0	0	0	0	8	18	0	0	46	0	0	0	12	0	0	0	0	0
D_0__Bacteria;D_1__Acidobacteria;D_2__Holophagae;D_3__Subgroup 7;D_4__uncultured Acidobacteria bacterium	0	0	0	0	0	0	0	0	0	0	0	0	0	0	0	0	0	0	0	0	0	0
D_0__Bacteria;D_1__Acidobacteria;D_2__Subgroup 17;D_3__uncultured Holophaga sp.;D_4__	0	12	25	0	0	0	0	0	0	15	0	0	31	12	0	15	0	0	16	0	0	0
D_0__Bacteria;D_1__Acidobacteria;D_2__Subgroup 18;D_3__uncultured bacterium;D_4__	0	0	0	0	0	0	0	0	0	0	0	0	0	0	0	0	0	0	0	0	0	0
D_0__Bacteria;D_1__Acidobacteria;D_2__Subgroup 25;D_3__uncultured Acidobacteria bacterium;D_4__	0	27	28	0	8	6	10	0	0	9	21	19	37	57	31	10	0	30	33	17	0	0
D_0__Bacteria;D_1__Acidobacteria;D_2__Subgroup 25;D_3__uncultured bacterium;D_4__	0	0	36	0	0	0	0	0	0	0	9	0	22	3	0	34	0	25	18	33	0	17
D_0__Bacteria;D_1__Acidobacteria;D_2__Subgroup 5;D_3__uncultured bacterium;D_4__	0	0	0	0	0	0	0	0	0	0	0	0	0	0	0	0	0	0	0	0	0	0
D_0__Bacteria;D_1__Acidobacteria;D_2__Subgroup 6;D_3__Acidobacteria bacterium SCN 69-37;D_4__	0	0	0	0	0	8	31	0	34	22	0	14	23	0	0	70	0	0	0	0	0	0
D_0__Bacteria;D_1__Acidobacteria;D_2__Subgroup 6;D_3__Acidobacteria bacterium WX27;D_4__	0	0	0	27	0	0	0	0	0	0	0	0	0	0	0	0	0	0	0	0	0	0
D_0__Bacteria;D_1__Acidobacteria;D_2__Subgroup 6;D_3__uncultured Acidobacteriaceae bacterium;D_4__	0	23	84	0	0	48	0	0	22	38	41	0	53	29	45	16	31	36	37	41	0	19
D_0__Bacteria;D_1__Acidobacteria;D_2__Subgroup 6;D_3__uncultured Acidobacterium sp.;D_4__	0	12	0	0	0	0	0	0	0	0	0	0	42	17	0	0	0	46	32	0	0	6
D_0__Bacteria;D_1__Acidobacteria;D_2__Subgroup 6;D_3__uncultured Holophaga sp.;D_4__	0	81	122	46	0	43	42	0	0	22	0	95	71	97	0	117	39	116	71	67	0	81
D_0__Bacteria;D_1__Acidobacteria;D_2__Subgroup 6;D_3__uncultured Saccharibacillus sp.;D_4__	0	0	0	0	0	0	0	0	0	0	0	0	0	0	0	0	0	0	0	0	0	0
D_0__Bacteria;D_1__Acidobacteria;D_2__Subgroup 6;D_3__uncultured bacterium 126;D_4__	0	0	0	0	0	0	0	0	0	0	0	0	0	0	0	0	0	0	0	0	0	0
D_0__Bacteria;D_1__Acidobacteria;D_2__Subgroup 6;D_3__uncultured bacterium gp6;D_4__	0	0	0	0	0	0	0	0	0	0	34	0	88	59	0	40	0	30	0	0	0	0
D_0__Bacteria;D_1__Acidobacteria;D_2__Subgroup 6;D_3__uncultured proteobacterium;D_4__	0	0	31	0	0	0	0	0	0	17	53	0	23	0	0	0	0	0	0	0	0	0
D_0__Bacteria;D_1__Acidobacteria;D_2__Subgroup 6;D_3__uncultured soil bacterium;D_4__	0	37	63	0	0	25	32	0	16	42	30	36	100	94	78	44	14	49	0	34	22	33
D_0__Bacteria;D_1__Acidobacteria;D_2__Subgroup 6;D_3__unidentified;D_4__	0	0	38	0	0	24	0	0	0	34	0	24	91	0	0	0	0	32	75	0	0	0
D_0__Bacteria;D_1__Acidobacteria;D_2__Subgroup 6;D_3__wastewater metagenome;D_4__	0	12	27	15	0	15	0	0	13	22	26	22	36	41	0	44	0	15	0	13	18	24
D_0__Bacteria;D_1__Acidobacteria;D_2__Subgroup 9;D_3__uncultured bacterium;D_4__	0	13	33	0	0	0	0	0	0	0	0	0	22	18	0	0	0	11	0	0	0	22
D_0__Bacteria;D_1__Acidobacteria;D_2__Thermoanaerobaculia;D_3__Thermoanaerobaculales;D_4__Thermoanaerobaculaceae	0	0	45	21	0	51	19	0	17	19	17	0	0	21	0	25	0	0	49	42	17	27
D_0__Bacteria;D_1__Actinobacteria;D_2__Acidimicrobiia;D_3__IMCC26256;D_4__uncultured Acidimicrobiales bacterium	0	0	12	0	0	0	0	0	0	0	0	0	0	10	0	10	0	0	0	0	0	0
D_0__Bacteria;D_1__Actinobacteria;D_2__Acidimicrobiia;D_3__IMCC26256;D_4__uncultured Acidimicrobidae bacterium	0	17	0	0	0	0	0	0	0	0	0	0	0	0	0	0	0	0	0	0	0	0
D_0__Bacteria;D_1__Actinobacteria;D_2__Acidimicrobiia;D_3__IMCC26256;D_4__uncultured Aciditerrimonas sp.	0	0	0	0	0	0	0	0	0	0	0	0	0	0	0	0	0	0	0	0	0	0
D_0__Bacteria;D_1__Actinobacteria;D_2__Acidimicrobiia;D_3__IMCC26256;D_4__uncultured bacterium	0	0	0	0	0	7	0	0	0	8	0	13	9	0	6	19	6	0	0	0	5	0
D_0__Bacteria;D_1__Actinobacteria;D_2__Acidimicrobiia;D_3__Microtrichales;D_4__Microtrichaceae	0	0	0	0	0	0	0	0	9	0	0	3	0	11	0	10	0	10	4	0	0	8
D_0__Bacteria;D_1__Actinobacteria;D_2__Acidimicrobiia;D_3__Microtrichales;D_4__metagenome	0	0	0	0	0	0	0	0	0	0	0	0	127	0	0	0	0	0	0	32	0	0
D_0__Bacteria;D_1__Actinobacteria;D_2__Actinobacteria;D_3__Frankiales;D_4__Frankiaceae	0	15	29	31	0	22	0	0	19	8	50	29	87	15	10	20	0	0	0	0	0	12
D_0__Bacteria;D_1__Actinobacteria;D_2__Actinobacteria;D_3__Micrococcales;D_4__Cellulomonadaceae	0	22	15	0	0	0	0	0	0	0	0	0	0	0	32	0	0	0	0	14	0	0
D_0__Bacteria;D_1__Actinobacteria;D_2__Actinobacteria;D_3__Micrococcales;D_4__Intrasporangiaceae	0	0	53	37	0	0	0	0	21	50	18	0	0	39	21	38	44	0	0	25	0	0
D_0__Bacteria;D_1__Actinobacteria;D_2__MB-A2-108;D_3__metagenome;D_4__	0	0	0	0	0	0	0	0	0	0	0	0	0	0	0	0	0	0	0	0	0	0
D_0__Bacteria;D_1__Actinobacteria;D_2__MB-A2-108;D_3__uncultured actinobacterium;D_4__	0	6	0	0	0	0	0	0	0	0	0	0	0	0	0	0	0	30	0	0	0	0
D_0__Bacteria;D_1__Actinobacteria;D_2__Rubrobacteria;D_3__Rubrobacterales;D_4__Rubrobacteriaceae	0	68	65	33	0	15	0	0	11	12	16	43	118	67	40	35	0	89	23	27	0	63
D_0__Bacteria;D_1__Actinobacteria;D_2__Thermoleophilia;D_3__Gaiellales;D_4__Gaiellaceae	0	39	95	20	19	0	11	0	0	16	0	86	100	77	35	59	12	52	45	57	9	33
D_0__Bacteria;D_1__Armatimonadetes;D_2__Chthonomonadetes;D_3__Chthonomonadales;D_4__Chthonomonadaceae	0	29	41	6	32	61	46	22	28	44	49	0	0	53	40	35	35	126	53	34	41	37
D_0__Bacteria;D_1__Armatimonadetes;D_2__Chthonomonadetes;D_3__Chthonomonadales;D_4__uncultured bacterium	0	0	0	0	13	0	0	0	0	0	0	0	0	0	0	0	0	15	0	0	2	0
D_0__Bacteria;D_1__Armatimonadetes;D_2__uncultured;D_3__uncultured actinobacterium;D_4__	0	0	0	0	0	0	0	0	0	0	0	0	0	0	6	0	0	0	0	0	0	0
D_0__Bacteria;D_1__BRC1;D_2__uncultured Acidobacteria bacterium;D_3__;D_4__	0	0	0	0	0	0	0	0	0	0	0	0	6	0	0	0	0	15	9	0	0	0
D_0__Bacteria;D_1__BRC1;D_2__uncultured bacterium;D_3__;D_4__	0	0	10	0	0	6	0	15	10	0	0	24	47	10	19	0	0	0	8	0	0	0
D_0__Bacteria;D_1__Bacteroidetes;D_2__Bacteroidia;D_3__Chitinophagales;D_4__Saprospiraceae	0	0	0	0	0	0	0	0	0	0	0	0	0	0	0	0	0	0	0	0	0	0
D_0__Bacteria;D_1__Bacteroidetes;D_2__Bacteroidia;D_3__Flavobacteriales;D_4__NS9 marine group	0	5	19	0	0	8	0	0	0	19	0	0	0	6	0	0	6	21	0	0	0	15
D_0__Bacteria;D_1__Bacteroidetes;D_2__Ignavibacteria;D_3__OPB56;D_4__uncultured bacterium	0	0	0	0	0	0	0	0	0	0	0	0	0	0	0	0	0	0	0	0	0	0
D_0__Bacteria;D_1__Chloroflexi;D_2__Anaerolineae;D_3__Anaerolineales;D_4__Anaerolineaceae	0	17	42	22	0	10	0	0	0	0	0	15	18	24	13	17	0	24	0	22	0	0
D_0__Bacteria;D_1__Chloroflexi;D_2__Anaerolineae;D_3__RBG-13-54-9;D_4__uncultured Caldilineaceae bacterium	0	0	0	0	0	0	0	0	0	0	0	0	0	0	0	0	0	0	0	0	0	0
D_0__Bacteria;D_1__Chloroflexi;D_2__Anaerolineae;D_3__RBG-13-54-9;D_4__uncultured bacterium	0	0	9	0	0	0	0	0	0	0	0	0	0	0	0	0	0	0	0	0	0	0
D_0__Bacteria;D_1__Chloroflexi;D_2__Anaerolineae;D_3__RBG-13-54-9;D_4__uncultured bacterium UASB_TL14	0	0	0	0	0	0	0	4	0	0	0	0	16	7	0	0	0	25	0	0	0	0
D_0__Bacteria;D_1__Chloroflexi;D_2__Anaerolineae;D_3__SBR1031;D_4__uncultured sludge bacterium H5	0	224	158	0	0	0	0	25	30	0	0	103	96	480	55	136	0	177	11	66	0	148
D_0__Bacteria;D_1__Chloroflexi;D_2__Anaerolineae;D_3__SBR1031;D_4__uncultured soil bacterium	0	0	0	20	0	0	0	0	0	0	0	0	0	0	18	0	0	0	0	0	0	17
D_0__Bacteria;D_1__Chloroflexi;D_2__Chloroflexia;D_3__Thermomicrobiales;D_4__Thermomicrobiaceae	0	19	19	0	9	13	31	7	0	26	23	20	0	40	0	36	0	34	0	14	0	0
D_0__Bacteria;D_1__Chloroflexi;D_2__Dehalococcoidia;D_3__S085;D_4__metagenome	0	0	0	0	0	0	0	0	0	0	0	0	0	0	0	0	0	37	0	0	0	0
D_0__Bacteria;D_1__Chloroflexi;D_2__JG30-KF-CM66;D_3__uncultured bacterium;D_4__	0	0	0	0	0	0	0	0	0	0	0	11	0	19	0	0	0	0	0	0	0	0
D_0__Bacteria;D_1__Chloroflexi;D_2__KD4-96;D_3__uncultured Anaerolineaceae bacterium;D_4__	0	37	40	16	18	0	0	0	0	0	18	45	33	60	24	0	0	22	24	0	0	0
D_0__Bacteria;D_1__Chloroflexi;D_2__Ktedonobacteria;D_3__C0119;D_4__uncultured bacterium	0	23	101	92	13	26	7	0	15	54	33	72	59	60	30	34	20	45	21	47	0	39
D_0__Bacteria;D_1__Chloroflexi;D_2__Ktedonobacteria;D_3__C0119;D_4__uncultured soil bacterium	0	10	24	0	0	7	11	0	0	4	23	5	9	15	0	29	5	0	7	2	0	4
D_0__Bacteria;D_1__Chloroflexi;D_2__SHA-26;D_3__uncultured bacterium;D_4__	0	0	0	0	0	0	0	0	0	0	0	0	0	0	11	0	0	0	0	0	0	0
D_0__Bacteria;D_1__Chloroflexi;D_2__TK10;D_3__bacterium Ellin6519;D_4__	0	0	0	0	0	0	0	0	0	0	0	0	0	0	0	14	0	43	0	0	0	0
D_0__Bacteria;D_1__Chloroflexi;D_2__TK10;D_3__bacterium Ellin6543;D_4__	0	6	15	0	0	0	0	0	11	4	0	0	19	10	0	0	0	0	0	0	0	12
D_0__Bacteria;D_1__Chloroflexi;D_2__TK10;D_3__uncultured Chloroflexus sp.;D_4__	0	20	39	38	0	39	0	0	24	49	42	51	51	71	39	31	13	47	42	27	0	44
D_0__Bacteria;D_1__Chloroflexi;D_2__TK10;D_3__uncultured Firmicutes bacterium;D_4__	0	0	0	0	0	0	0	0	0	0	0	0	0	0	0	0	0	28	0	0	0	0
D_0__Bacteria;D_1__Cyanobacteria;D_2__Oxyphotobacteria;D_3__Nostocales;D_4__Chroococcidiopsaceae	0	0	0	244	57	0	0	14	0	0	0	156	19	130	139	0	242	35	0	133	0	14
D_0__Bacteria;D_1__Cyanobacteria;D_2__Oxyphotobacteria;D_3__Nostocales;D_4__Nostocaceae	0	6	171	0	0	0	0	78	68	0	0	0	0	0	0	13	6	26	0	0	0	0
D_0__Bacteria;D_1__Deinococcus-Thermus;D_2__Deinococci;D_3__Deinococcales;D_4__Deinococcaceae	0	64	4	0	0	0	0	0	0	7	0	4	0	24	0	14	0	31	3	9	0	34
D_0__Bacteria;D_1__Entotheonellaeota;D_2__Entotheonellia;D_3__Entotheonellales;D_4__Entotheonellaceae	0	0	0	0	0	0	0	0	5	9	0	0	26	8	0	24	0	6	0	0	0	0
D_0__Bacteria;D_1__Fibrobacteres;D_2__Fibrobacteria;D_3__Fibrobacterales;D_4__Fibrobacteraceae	0	47	59	7	4	23	0	11	0	10	0	38	28	20	0	80	0	40	20	18	9	34
D_0__Bacteria;D_1__Firmicutes;D_2__Bacilli;D_3__Bacillales;D_4__Paenibacillaceae	0	0	0	0	0	0	39	0	0	0	45	0	12	41	0	0	30	4	0	20	0	0
D_0__Bacteria;D_1__Firmicutes;D_2__Bacilli;D_3__Bacillales;D_4__Planococcaceae	0	27	0	0	35	11	0	0	0	45	11	17	0	12	5	0	0	46	17	0	0	9
D_0__Bacteria;D_1__GAL15;D_2__uncultured bacterium;D_3__;D_4__	0	20	0	0	0	0	0	0	0	0	0	20	0	30	19	31	0	0	0	0	0	0
D_0__Bacteria;D_1__Gemmatimonadetes;D_2__BD2-11 terrestrial group;D_3__metagenome;D_4__	0	0	0	0	0	0	0	0	0	0	0	0	0	0	0	0	0	0	0	0	0	0
D_0__Bacteria;D_1__Gemmatimonadetes;D_2__BD2-11 terrestrial group;D_3__uncultured soil bacterium;D_4__	0	0	0	0	0	0	0	0	0	0	0	0	0	0	0	0	0	0	0	0	0	0
D_0__Bacteria;D_1__Gemmatimonadetes;D_2__S0134 terrestrial group;D_3__uncultured bacterium;D_4__	0	0	0	0	0	0	0	0	0	0	0	0	0	0	0	8	0	0	0	0	0	0
D_0__Bacteria;D_1__Latescibacteria;D_2__metagenome;D_3__;D_4__	0	0	0	0	0	0	0	0	0	0	0	0	0	0	0	0	0	0	0	0	0	0
D_0__Bacteria;D_1__Latescibacteria;D_2__uncultured Acidobacterium sp.;D_3__;D_4__	0	0	0	0	0	0	0	0	0	0	0	0	0	25	0	22	0	0	0	0	0	0
D_0__Bacteria;D_1__Latescibacteria;D_2__uncultured Latescibacteria bacterium;D_3__;D_4__	0	0	0	0	0	0	0	0	0	0	0	0	0	0	0	0	0	0	0	0	0	0
D_0__Bacteria;D_1__Latescibacteria;D_2__uncultured bacterium;D_3__;D_4__	0	0	5	0	0	0	0	0	0	0	0	0	0	0	0	0	0	0	0	4	0	0
D_0__Bacteria;D_1__Latescibacteria;D_2__uncultured soil bacterium;D_3__;D_4__	0	0	0	0	0	0	0	0	0	0	0	0	0	0	0	0	0	0	0	0	0	0
D_0__Bacteria;D_1__Nitrospirae;D_2__Nitrospira;D_3__Nitrospirales;D_4__Nitrospiraceae	0	12	14	0	0	0	0	0	0	0	0	0	29	9	0	0	0	0	18	7	0	0
D_0__Bacteria;D_1__Patescibacteria;D_2__Saccharimonadia;D_3__Saccharimonadales;D_4__Saccharum hybrid cultivar	0	0	0	0	0	0	0	0	0	0	20	0	0	0	0	0	0	0	0	0	29	0
D_0__Bacteria;D_1__Patescibacteria;D_2__Saccharimonadia;D_3__Saccharimonadales;D_4__bacterium LWQ8	0	0	0	23	0	36	14	0	0	34	47	0	0	17	0	0	43	0	49	0	0	0
D_0__Bacteria;D_1__Patescibacteria;D_2__Saccharimonadia;D_3__Saccharimonadales;D_4__uncultured bacterium	0	0	192	29	0	0	0	0	108	225	56	15	99	0	79	0	6	52	0	0	42	46
D_0__Bacteria;D_1__Planctomycetes;D_2__OM190;D_3__uncultured bacterium;D_4__	0	4	28	0	0	0	14	0	0	0	7	43	30	32	19	0	0	21	24	29	0	17
D_0__Bacteria;D_1__Planctomycetes;D_2__Pla3 lineage;D_3__uncultured bacterium;D_4__	0	0	0	0	0	0	0	0	0	0	0	0	0	9	0	0	0	0	0	0	0	0
D_0__Bacteria;D_1__Planctomycetes;D_2__Planctomycetacia;D_3__Planctomycetales;D_4__Schlesneriaceae	0	0	0	12	0	0	0	0	0	0	0	0	0	6	0	6	0	47	0	0	0	0
D_0__Bacteria;D_1__Planctomycetes;D_2__Planctomycetacia;D_3__uncultured;D_4__uncultured bacterium	0	8	11	0	0	0	0	0	5	9	0	10	0	0	0	0	0	35	9	0	0	15
D_0__Bacteria;D_1__Proteobacteria;D_2__Alphaproteobacteria;D_3__Azospirillales;D_4__Azospirillaceae	0	0	42	25	10	0	0	0	0	0	21	20	55	105	37	22	0	27	0	37	17	200
D_0__Bacteria;D_1__Proteobacteria;D_2__Alphaproteobacteria;D_3__Azospirillales;D_4__Inquilinaceae	0	0	0	0	10	8	26	0	0	0	16	8	0	0	0	0	9	0	25	0	17	0
D_0__Bacteria;D_1__Proteobacteria;D_2__Alphaproteobacteria;D_3__Azospirillales;D_4__uncultured	0	0	14	0	0	0	0	0	0	0	0	16	0	0	0	29	0	41	0	0	0	0
D_0__Bacteria;D_1__Proteobacteria;D_2__Alphaproteobacteria;D_3__Caulobacterales;D_4__Hyphomonadaceae	0	0	14	11	0	0	0	0	11	49	0	40	25	24	36	11	16	18	15	0	0	0
D_0__Bacteria;D_1__Proteobacteria;D_2__Alphaproteobacteria;D_3__Elsterales;D_4__uncultured	0	0	0	0	0	0	0	0	0	0	0	0	0	0	0	0	0	0	0	0	0	0
D_0__Bacteria;D_1__Proteobacteria;D_2__Alphaproteobacteria;D_3__Rhizobiales;D_4__A0839	0	20	10	0	0	0	0	0	11	0	0	0	23	16	0	6	0	0	0	20	0	9
D_0__Bacteria;D_1__Proteobacteria;D_2__Alphaproteobacteria;D_3__Rhizobiales;D_4__Amb-16S-1323	0	0	6	4	0	6	0	0	0	0	0	8	12	0	0	14	0	0	0	0	0	0
D_0__Bacteria;D_1__Proteobacteria;D_2__Alphaproteobacteria;D_3__Rhizobiales;D_4__D05-2	0	0	0	0	0	0	0	0	0	11	0	0	0	30	0	0	0	0	0	0	0	0
D_0__Bacteria;D_1__Proteobacteria;D_2__Alphaproteobacteria;D_3__Rhizobiales;D_4__Labraceae	0	10	0	0	0	0	0	0	0	19	19	14	16	16	12	16	16	41	9	14	0	0
D_0__Bacteria;D_1__Proteobacteria;D_2__Alphaproteobacteria;D_3__Rhizobiales;D_4__Pleomorphomonadaceae	0	54	68	0	0	0	0	0	0	0	0	25	0	0	0	22	0	43	0	54	0	52
D_0__Bacteria;D_1__Proteobacteria;D_2__Alphaproteobacteria;D_3__Rhizobiales;D_4__uncultured	0	0	4	0	0	0	0	0	8	0	0	8	0	0	0	0	0	0	0	0	0	0
D_0__Bacteria;D_1__Proteobacteria;D_2__Alphaproteobacteria;D_3__Rhodobacterales;D_4__Rhodobacteraceae	0	46	55	17	0	0	29	0	13	17	37	54	10	63	67	42	19	65	0	31	14	84
D_0__Bacteria;D_1__Proteobacteria;D_2__Alphaproteobacteria;D_3__Tistrellales;D_4__Geminicoccaceae	0	9	19	12	0	0	0	0	0	0	12	0	0	24	22	16	0	0	0	19	0	17
D_0__Bacteria;D_1__Proteobacteria;D_2__Alphaproteobacteria;D_3__uncultured;D_4__bacterium enrichment culture clone Anammox_49	0	0	0	0	0	0	0	0	0	0	0	0	0	0	10	0	0	0	0	0	0	0
D_0__Bacteria;D_1__Proteobacteria;D_2__Alphaproteobacteria;D_3__uncultured;D_4__uncultured Stella sp.	0	0	0	0	0	0	0	0	31	0	0	0	30	25	0	0	0	0	0	12	0	0
D_0__Bacteria;D_1__Proteobacteria;D_2__Deltaproteobacteria;D_3__Desulfarculales;D_4__Desulfarculaceae	0	0	0	0	0	0	0	0	0	0	0	0	0	0	0	0	0	0	0	0	0	0
D_0__Bacteria;D_1__Proteobacteria;D_2__Deltaproteobacteria;D_3__Desulfobacterales;D_4__Desulfobulbaceae	0	0	0	0	0	0	0	0	0	0	0	0	0	0	0	0	0	0	0	0	0	0
D_0__Bacteria;D_1__Proteobacteria;D_2__Deltaproteobacteria;D_3__Myxococcales;D_4__Archangiaceae	0	0	22	24	17	0	0	0	19	17	28	19	40	83	1708	36	135	0	0	25	0	30
D_0__Bacteria;D_1__Proteobacteria;D_2__Deltaproteobacteria;D_3__Myxococcales;D_4__Blfdi19	0	0	0	0	0	0	0	0	0	0	0	0	0	0	0	0	0	0	0	0	0	0
D_0__Bacteria;D_1__Proteobacteria;D_2__Deltaproteobacteria;D_3__Myxococcales;D_4__Myxococcaceae	0	0	65	9	11	0	0	0	0	0	0	0	0	0	84	18	37	0	23	0	45	10
D_0__Bacteria;D_1__Proteobacteria;D_2__Deltaproteobacteria;D_3__Myxococcales;D_4__bacteriap25	0	0	18	0	0	0	0	0	12	9	0	0	7	24	14	10	0	0	0	0	0	0
D_0__Bacteria;D_1__Proteobacteria;D_2__Deltaproteobacteria;D_3__Myxococcales;D_4__uncultured	0	0	5	0	4	0	0	0	0	13	14	0	0	0	12	0	0	0	0	0	0	0
D_0__Bacteria;D_1__Proteobacteria;D_2__Deltaproteobacteria;D_3__NB1-j;D_4__uncultured bacterium	0	0	0	0	0	0	0	0	0	0	0	0	0	0	0	0	0	0	0	0	0	0
D_0__Bacteria;D_1__Proteobacteria;D_2__Deltaproteobacteria;D_3__NB1-j;D_4__uncultured delta proteobacterium	0	13	0	0	0	0	0	0	0	0	0	0	0	0	0	0	0	0	0	0	0	0
D_0__Bacteria;D_1__Proteobacteria;D_2__Deltaproteobacteria;D_3__Syntrophobacterales;D_4__Syntrophaceae	0	0	0	0	0	0	0	0	0	0	0	5	12	0	0	7	0	0	0	0	0	0
D_0__Bacteria;D_1__Proteobacteria;D_2__Gammaproteobacteria;D_3__211ds20;D_4__uncultured bacterium	0	0	0	10	0	0	0	0	6	8	18	0	0	0	0	0	4	0	0	0	27	6
D_0__Bacteria;D_1__Proteobacteria;D_2__Gammaproteobacteria;D_3__Betaproteobacteriales;D_4__A21b	0	0	0	0	0	0	0	0	0	0	0	0	0	0	0	0	0	0	0	0	0	0
D_0__Bacteria;D_1__Proteobacteria;D_2__Gammaproteobacteria;D_3__Betaproteobacteriales;D_4__Chromobacteriaceae	0	0	0	0	0	0	0	0	0	0	0	0	0	0	0	0	0	0	0	0	0	0
D_0__Bacteria;D_1__Proteobacteria;D_2__Gammaproteobacteria;D_3__Betaproteobacteriales;D_4__Methylophilaceae	0	197	136	30	0	24	0	0	27	47	32	108	97	130	43	122	19	117	72	100	19	85
D_0__Bacteria;D_1__Proteobacteria;D_2__Gammaproteobacteria;D_3__Betaproteobacteriales;D_4__Rhodocyclaceae	0	0	0	0	0	0	0	0	0	0	0	0	0	41	0	15	0	0	0	0	0	0
D_0__Bacteria;D_1__Proteobacteria;D_2__Gammaproteobacteria;D_3__Betaproteobacteriales;D_4__SC-I-84	0	0	29	0	0	0	0	0	0	0	0	0	0	0	0	0	0	0	0	0	0	0
D_0__Bacteria;D_1__Proteobacteria;D_2__Gammaproteobacteria;D_3__Betaproteobacteriales;D_4__uncultured	0	0	0	0	0	0	0	0	0	0	0	0	0	0	0	0	0	0	0	0	0	0
D_0__Bacteria;D_1__Proteobacteria;D_2__Gammaproteobacteria;D_3__CCD24;D_4__uncultured gamma proteobacterium	0	0	0	10	0	0	0	0	0	0	0	0	16	0	18	9	0	0	0	0	0	0
D_0__Bacteria;D_1__Proteobacteria;D_2__Gammaproteobacteria;D_3__Cellvibrionales;D_4__Cellvibrionaceae	0	0	4	0	11	0	0	0	0	5	0	5	0	0	0	0	0	0	30	0	0	11
D_0__Bacteria;D_1__Proteobacteria;D_2__Gammaproteobacteria;D_3__Enterobacteriales;D_4__Enterobacteriaceae	0	0	0	24	53	0	0	0	0	0	0	0	0	5	0	337	329	24	0	0	30	25
D_0__Bacteria;D_1__Proteobacteria;D_2__Gammaproteobacteria;D_3__Legionellales;D_4__Legionellaceae	0	0	0	0	0	0	0	0	0	0	0	25	0	30	20	54	0	35	0	39	0	0
D_0__Bacteria;D_1__Proteobacteria;D_2__Gammaproteobacteria;D_3__PLTA13;D_4__uncultured bacterium	0	0	0	0	0	0	0	0	12	0	0	0	0	0	0	0	0	0	0	0	0	0
D_0__Bacteria;D_1__Proteobacteria;D_2__Gammaproteobacteria;D_3__PLTA13;D_4__uncultured gamma proteobacterium	0	0	0	0	0	0	0	0	0	0	0	0	0	4	0	0	0	12	0	0	0	0
D_0__Bacteria;D_1__Proteobacteria;D_2__Gammaproteobacteria;D_3__R7C24;D_4__uncultured bacterium	0	0	18	21	12	0	19	0	0	13	11	0	0	0	0	0	0	0	29	0	0	0
D_0__Bacteria;D_1__Rokubacteria;D_2__NC10;D_3__Rokubacteriales;D_4__bacterium WX65	0	35	45	0	0	0	0	0	0	7	0	32	44	55	21	24	0	26	16	27	0	41
D_0__Bacteria;D_1__Rokubacteria;D_2__NC10;D_3__Rokubacteriales;D_4__uncultured Firmicutes bacterium	0	53	30	0	0	0	0	0	0	0	0	15	36	0	35	24	0	10	0	0	0	0
D_0__Bacteria;D_1__Rokubacteria;D_2__NC10;D_3__Rokubacteriales;D_4__uncultured candidate division SPAM bacterium	0	0	28	0	19	0	0	0	0	0	0	0	25	29	0	22	0	0	24	24	0	0
D_0__Bacteria;D_1__Spirochaetes;D_2__Brachyspirae;D_3__Brachyspirales;D_4__LH041	0	40	37	0	0	0	0	0	0	0	0	36	0	63	14	31	0	64	0	38	0	37
D_0__Bacteria;D_1__Spirochaetes;D_2__Leptospirae;D_3__Leptospirales;D_4__Leptospiraceae	0	30	30	0	0	0	0	6	0	0	0	0	17	0	0	27	0	31	0	22	0	25
D_0__Bacteria;D_1__Verrucomicrobia;D_2__Verrucomicrobiae;D_3__Chthoniobacterales;D_4__01D2Z36	0	8	20	0	0	5	0	0	7	0	0	13	7	16	0	11	3	0	4	11	0	45
D_0__Bacteria;D_1__Verrucomicrobia;D_2__Verrucomicrobiae;D_3__Chthoniobacterales;D_4__Terrimicrobiaceae	0	0	37	0	0	27	25	0	0	0	58	30	36	0	0	0	18	77	0	31	28	95
D_0__Bacteria;D_1__WS2;D_2__uncultured Firmicutes bacterium;D_3__;D_4__	0	0	0	0	0	5	0	0	5	0	0	14	0	12	0	16	0	10	0	7	0	6
D_0__Bacteria;D_1__WS2;D_2__uncultured bacterium;D_3__;D_4__	0	0	0	0	0	0	0	0	21	0	0	0	0	0	0	0	0	0	0	0	0	0
D_0__Bacteria;D_1__WS2;D_2__uncultured soil bacterium;D_3__;D_4__	0	0	0	0	0	0	0	0	0	0	0	0	0	12	0	0	0	8	0	0	0	0
Total	41196	39912	63074	40681	27017	35449	32266	15573	39618	69762	45348	79758	45016	71773	52597	52739	36639	100624	49806	33990	30231	48204

## Sheet: family ITS
Table S4. ITS Relative abundance at family level detected for each sample and the respective taxonomic assignment.
	ID
	JP_11	JP_12	JP_13	JP_14	JP_15	JP_16	JP_17	JP_18	JP_19	JP_20	JP_27	JP_28	JP_29	JP_30	JP_31	JP_32	JP_4	JP_5	JP_6	JP_1	JP_2	JP_3
	GENOTYPE
Taxon	CERK	CERK	CERK	CERK	WT	WT	WT	WT	WT	WT	FLS2	FLS2	FLS2	FLS2	FLS2	FLS2	EFR	EFR	EFR	EFR	EFR	EFR
k__Fungi;p__Ascomycota;c__Pezizomycetes;o__Pezizales;f__Pezizaceae	24995	14	171	24524	0	14	6981	0	119	0	32	13119	0	24	10	0	11540	0	122	245	930	14030
k__Fungi;p__Ascomycota;c__Dothideomycetes;o__Pleosporales;f__Didymellaceae	19288	29870	10616	636	30736	2963	22872	196	17180	8976	12171	13106	1368	27160	12066	12229	13704	2559	2738	16668	12223	26404
k__Fungi;p__Ascomycota;c__Sordariomycetes;o__Hypocreales;f__Nectriaceae	12138	8335	9137	7523	9276	14592	10585	15375	16259	17835	7845	3482	2142	12685	14854	24140	5921	11430	14063	5983	9111	7930
k__Fungi;p__Ascomycota;c__Dothideomycetes;o__Pleosporales;f__Morosphaeriaceae	5856	5440	4292	1566	20115	1802	3048	1412	3726	2200	817	1539	503	2851	3085	1843	1141	450	1461	3129	4276	463
k__Fungi;p__Ascomycota;c__Sordariomycetes;o__Sordariales;f__Chaetomiaceae	5738	3547	5307	3583	4730	6228	3903	6604	4061	5272	4128	1722	739	5328	6067	6819	2353	3725	7181	31196	3923	3974
k__Fungi;p__Ascomycota;c__Dothideomycetes;o__Pleosporales;f__Pleosporaceae	5280	2852	2163	1808	1626	2509	1888	5468	3712	2648	5226	820	778	2806	6994	4914	1346	2352	3537	1123	2146	2436
k__Fungi;p__Ascomycota;c__Dothideomycetes;o__Pleosporales;f__Pleosporales_fam_Incertae_sedis	4642	4616	17125	3451	2672	2638	5427	7129	4468	3276	1667	2293	986	2431	8763	3704	3313	3576	3350	4959	3660	3187
k__Fungi;p__Ascomycota;c__Eurotiomycetes;o__Chaetothyriales;f__Herpotrichiellaceae	2346	2716	4094	2456	2518	2584	3285	144	5540	3619	998	599	485	4186	5637	4654	3131	1277	2674	3015	2677	1914
k__Fungi;p__Basidiomycota;c__Cystobasidiomycetes;o__Cystobasidiomycetes_ord_Incertae_sedis;f__Buckleyzymaceae	1628	1411	1633	1530	1115	2251	1212	2674	1303	978	755	576	260	2339	2111	1757	754	981	3234	738	1228	2355
k__Fungi;p__Basidiomycota;c__Microbotryomycetes;o__Sporidiobolales;f__Sporidiobolaceae	1298	420	308	427	249	772	439	0	448	770	198	149	43	217	501	1127	172	646	1138	232	334	340
k__Fungi;p__Basidiomycota;c__Agaricomycetes;o__Trechisporales;f__Trechisporales_fam_Incertae_sedis	965	2022	350	176	465	376	960	212	679	275	391	57	61	1403	228	208	1316	265	1061	270	1165	638
k__Fungi;p__Basidiomycota;c__Agaricomycetes;o__Cantharellales;f__Ceratobasidiaceae	923	355	327	237	3056	0	913	251	468	251	704	2796	4	394	118	0	1125	51	249	659	2043	3307
k__Fungi;p__Ascomycota;c__Eurotiomycetes;o__Onygenales;f__Onygenaceae	762	206	348	269	316	366	242	275	382	1062	383	179	15	820	919	504	420	1168	490	833	358	77
k__Fungi;p__Ascomycota;c__Eurotiomycetes;o__Eurotiales;f__Trichocomaceae	755	2183	535	308	821	789	368	1101	2314	263	679	292	29	453	998	573	741	92	354	259	570	322
k__Fungi;p__Ascomycota;c__Dothideomycetes;o__Pleosporales;f__Tetraplosphaeriaceae	689	57	349	226	1313	300	1252	613	1903	1031	798	129	446	1122	828	1625	361	641	264	96	151	29
k__Fungi;p__Basidiomycota;c__Agaricomycetes;o__Agaricales;f__Lycoperdaceae	689	578	539	626	350	639	468	999	807	702	414	171	66	553	898	705	366	420	959	260	602	477
k__Fungi;p__Ascomycota;c__Orbiliomycetes;o__Orbiliales;f__Orbiliaceae	632	123	1066	322	344	192	171	1177	1348	1040	625	75	261	114	1100	484	152	450	517	122	546	5
k__Fungi;p__Ascomycota;c__Dothideomycetes;o__Botryosphaeriales;f__Botryosphaeriaceae	563	875	381	154	144	112	153	126	274	99	821	132	13	813	344	123	245	155	411	470	348	203
k__Fungi;p__Ascomycota;c__Dothideomycetes;o__Pleosporales;f__Phaeosphaeriaceae	559	990	801	1112	716	325	955	1077	1095	390	168	127	391	644	1037	678	547	1785	521	1626	1388	185
k__Fungi;p__Ascomycota;c__Eurotiomycetes;o__Chaetothyriales;f__Cyphellophoraceae	554	509	149	370	249	615	169	719	494	466	266	17	45	491	201	260	251	1359	261	308	340	664
k__Fungi;p__Ascomycota;c__Dothideomycetes;o__Capnodiales;f__Mycosphaerellaceae	507	397	707	254	199	3245	286	786	809	5040	214	143	67	471	478	777	176	1367	1857	129	472	300
k__Fungi;p__Ascomycota;c__Leotiomycetes;o__Rhytismatales;f__Rhytismataceae	505	63	110	322	215	1631	17	164	2782	2655	568	283	249	337	2807	1988	352	493	1113	197	217	584
k__Fungi;p__Ascomycota;c__Dothideomycetes;o__Pleosporales;f__Leptosphaeriaceae	429	361	182	132	114	589	274	1232	106	355	203	67	63	112	275	421	155	163	129	37	179	590
k__Fungi;p__Ascomycota;c__Sordariomycetes;o__Diaporthales;f__Diaporthaceae	423	186	89	62	29	191	43	0	10	128	55	0	8	61	142	78	12	10	476	0	40	51
k__Fungi;p__Basidiomycota;c__Agaricomycetes;o__Agaricales;f__Strophariaceae	418	378	429	156	140	988	441	299	1628	338	590	126	44	928	386	5613	296	317	707	295	382	237
k__Fungi;p__Ascomycota;c__Dothideomycetes;o__Capnodiales;f__Neodevriesiaceae	403	196	298	537	241	195	1328	41	279	501	225	128	51	220	525	520	138	43	588	125	216	400
k__Fungi;p__Basidiomycota;c__Agaricomycetes;o__Gomphales;f__Gomphaceae	364	415	154	126	209	201	166	0	415	196	130	107	41	133	198	330	202	79	334	160	252	83
k__Fungi;p__Ascomycota;c__Saccharomycetes;o__Saccharomycetales;f__Trigonopsidaceae	334	583	363	274	266	762	423	0	530	660	550	423	15	636	535	809	213	331	775	523	419	260
k__Fungi;p__Basidiomycota;c__Agaricomycetes;o__Polyporales;f__Polyporales_fam_Incertae_sedis	332	434	495	272	112	615	240	227	301	431	263	91	99	16	1112	693	218	536	1333	267	168	154
k__Fungi;p__Mucoromycota;c__Mucoromycetes;o__Mucorales;f__Mucoraceae	305	516	81	389	129	0	247	173	170	16	64	52	19	126	14	229	169	0	227	1039	249	0
k__Fungi;p__Basidiomycota;c__Agaricomycetes;o__Agaricales;f__Marasmiaceae	279	101	254	0	22	0	54	0	0	9	0	40	0	32	0	0	79	0	284	0	33	0
k__Fungi;p__Ascomycota;c__Pezizomycetes;o__Pezizales;f__Pyronemataceae	278	159	547	213	1088	196	11	651	262	398	157	0	70	178	471	92	246	224	428	233	367	0
k__Fungi;p__Basidiomycota;c__Agaricomycetes;o__Gloeophyllales;f__Gloeophyllaceae	261	119	48	26	37	35	0	1108	196	0	73	46	0	38	4	277	0	90	67	25	0	250
k__Fungi;p__Ascomycota;c__Eurotiomycetes;o__Eurotiales;f__Aspergillaceae	254	374	357	223	313	12292	609	505	692	3356	335	139	424	1284	5068	3126	741	15992	4902	395	446	401
k__Fungi;p__Basidiomycota;c__Agaricomycetes;o__Agaricales;f__Tricholomataceae	249	88	119	229	173	361	142	623	495	2504	281	282	26	116	592	388	29	177	427	87	152	547
k__Fungi;p__Basidiomycota;c__Agaricomycetes;o__Agaricales;f__Hydnangiaceae	234	8	42	15	90	202	170	1199	97	101	109	33	0	244	0	218	41	190	367	44	50	26
k__Fungi;p__Ascomycota;c__Lecanoromycetes;o__Trapeliales;f__Trapeliaceae	214	0	0	0	18	0	38	583	0	40	0	0	3	31	249	0	0	10	99	0	29	29
k__Fungi;p__Ascomycota;c__Dothideomycetes;o__Pleosporales;f__Lentitheciaceae	206	137	55	103	165	103	31	1277	187	103	40	70	6	109	486	192	119	297	161	73	162	131
k__Fungi;p__Ascomycota;c__Leotiomycetes;o__Helotiales;f__Dermateaceae	194	98	355	248	127	188	172	354	266	278	78	44	8	87	167	118	37	133	939	113	426	136
k__Fungi;p__Ascomycota;c__Saccharomycetes;o__Saccharomycetales;f__Debaryomycetaceae	194	248	0	0	35	0	0	0	20	56	18	25	0	66	0	0	66	28	3	45	0	0
k__Fungi;p__Ascomycota;c__Eurotiomycetes;o__Onygenales;f__Ascosphaeraceae	180	97	67	0	0	30	0	0	72	14	42	0	3	61	4	49	23	0	118	19	16	24
k__Fungi;p__Basidiomycota;c__Agaricomycetes;o__Agaricales;f__Entolomataceae	180	19536	412	64	1273	123	8797	0	151	60	2293	151	7553	1545	11680	111	7811	13956	911	135	20812	0
k__Fungi;p__Glomeromycota;c__Glomeromycetes;o__Glomerales;f__Glomeraceae	173	139	223	66	13	224	511	545	197	51	102	16	18	214	510	166	73	2	111	103	59	317
k__Fungi;p__Ascomycota;c__Dothideomycetes;o__Pleosporales;f__Montagnulaceae	168	318	8863	39	164	178	1201	68	167	136	152	81	69	5090	77	161	114	72	166	199	193	112
k__Fungi;p__Ascomycota;c__Sordariomycetes;o__Hypocreales;f__Hypocreaceae	167	264	104	73	74	121	79	871	137	197	51	128	25	166	57	209	27	101	44	83	87	34
k__Fungi;p__Ascomycota;c__Sordariomycetes;o__Xylariales;f__Xylariaceae	166	379	209	62	163	186	39	0	213	0	29	118	0	80	4	87	69	46	31	165	226	86
k__Fungi;p__Ascomycota;c__Dothideomycetes;o__Pleosporales;f__Parabambusicolaceae	165	33	21	4	0	98	27	0	107	42	0	0	0	21	24	15	142	10	17	50	14	0
k__Fungi;p__Basidiomycota;c__Microbotryomycetes;o__Microbotryales;f__Microbotryaceae	155	8	0	68	3	0	46	0	64	0	48	0	0	0	0	0	0	61	0	0	0	65
k__Fungi;p__Ascomycota;c__Sordariomycetes;o__Xylariales;f__Xylariales_fam_Incertae_sedis	143	64	60	25	122	161	93	0	117	145	85	0	0	533	129	101	59	0	46	75	42	108
k__Fungi;p__Ascomycota;c__Sordariomycetes;o__Hypocreales;f__Cordycipitaceae	141	151	64	0	19	199	48	287	113	461	47	0	24	44	153	114	45	97	131	71	0	312
k__Fungi;p__Ascomycota;c__Lecanoromycetes;o__Caliciales;f__Physciaceae	138	18	254	12	0	43	139	1074	99	265	101	21	22	230	167	313	0	14	347	54	25	40
k__Fungi;p__Ascomycota;c__Sordariomycetes;o__Xylariales;f__Diatrypaceae	118	179	275	100	446	577	232	123	255	208	138	0	50	247	150	110	122	144	150	124	199	843
k__Fungi;p__Chytridiomycota;c__Chytridiomycetes;o__Chytridiales;f__unidentified	118	0	0	0	2	0	0	0	0	0	0	0	0	0	0	0	0	0	0	0	0	0
k__Fungi;p__Ascomycota;c__Sordariomycetes;o__Sordariales;f__Lasiosphaeriaceae	115	171	434	196	37	0	56	0	458	0	60	175	12	617	0	151	87	72	49	244	143	23
k__Fungi;p__Ascomycota;c__Eurotiomycetes;o__Coryneliales;f__Coryneliaceae	101	165	613	417	113	10	21	0	150	48	0	30	0	145	61	124	119	20	76	66	53	13
k__Fungi;p__Ascomycota;c__Lecanoromycetes;o__Candelariales;f__Candelariaceae	101	0	0	0	0	0	0	0	0	0	0	20	0	0	0	0	0	0	0	0	0	0
k__Fungi;p__Basidiomycota;c__Pucciniomycetes;o__Platygloeales;f__Platygloeaceae	97	31	76	11	278	31	15	0	60	12	60	23	5	19	17	0	46	41	41	39	167	33
k__Fungi;p__Ascomycota;c__Eurotiomycetes;o__Verrucariales;f__Verrucariaceae	94	3	0	5	38	125	49	0	67	72	0	0	0	10	88	50	16	343	4	12	20	0
k__Fungi;p__Basidiomycota;c__Agaricomycetes;o__Russulales;f__Russulaceae	90	0	0	0	52	0	0	0	5	0	4	15	0	0	0	0	0	0	0	0	8	0
k__Fungi;p__Basidiomycota;c__Agaricomycetes;o__Polyporales;f__Meruliaceae	77	9	106	4	33	0	53	17	0	130	0	24	0	61	57	393	0	5	0	0	0	205
k__Fungi;p__Ascomycota;c__Pezizomycetes;o__Pezizales;f__Tuberaceae	70	23	43	21	14	32	6	0	23	10	26	39	13	19	78	0	27	6	7	14	29	0
k__Fungi;p__Basidiomycota;c__Agaricomycetes;o__Polyporales;f__Ganodermataceae	67	0	0	20	4	0	7	0	67	8	0	0	0	0	2	35	0	0	8	0	28	0
k__Fungi;p__Chytridiomycota;c__Chytridiomycetes;o__Chytridiales;f__Chytriomycetaceae	66	9	114	18	59	4	19	0	16	38	44	0	8	53	277	107	43	187	470	24	25	0
k__Fungi;p__Ascomycota;c__Dothideomycetes;o__Pleosporales;f__Testudinaceae	62	0	9	16	8	73	43	0	12	0	3	0	0	16	0	0	31	0	0	27	0	99
k__Fungi;p__Ascomycota;c__Dothideomycetes;o__Venturiales;f__Sympoventuriaceae	53	11	30	60	0	6	48	0	5	6	23	0	0	34	67	0	0	23	54	11	14	10
k__Fungi;p__Ascomycota;c__Lecanoromycetes;o__Lecanorales;f__Ramalinaceae	52	0	0	0	0	0	0	0	0	0	0	0	0	0	0	0	0	0	0	0	0	0
k__Fungi;p__Basidiomycota;c__Tremellomycetes;o__Filobasidiales;f__Filobasidiaceae	51	224	0	0	7	98	106	0	0	27	0	12	0	0	79	0	43	0	83	0	0	83
k__Fungi;p__Ascomycota;c__Eurotiomycetes;o__Chaetothyriales;f__Trichomeriaceae	40	85	268	286	143	472	43	206	183	529	141	343	82	175	653	363	72	550	947	261	377	289
k__Fungi;p__Basidiomycota;c__Agaricomycetes;o__Russulales;f__Stereaceae	40	9	49	0	0	0	0	0	0	0	0	0	11	34	11	0	0	227	0	22	22	0
k__Fungi;p__Basidiomycota;c__Agaricomycetes;o__Hymenochaetales;f__Schizoporaceae	38	139	12	378	17	0	98	0	48	0	14	10	0	43	0	211	30	22	77	13	0	12
k__Fungi;p__Basidiomycota;c__Agaricomycetes;o__Geastrales;f__Geastraceae	29	21	5	26	8	214	51	0	28	44	11	0	0	7	13	4	0	11	0	38	0	0
k__Fungi;p__Basidiomycota;c__Tremellomycetes;o__Trichosporonales;f__Trichosporonaceae	27	53	250	178	301	27	126	203	239	301	971	627	14	89	52	190	124	164	55	132	264	150
k__Fungi;p__Ascomycota;c__Leotiomycetes;o__Erysiphales;f__Erysiphaceae	24	0	0	3	0	0	0	0	31	0	0	0	0	56	0	0	0	3	88	0	2	35
k__Fungi;p__Ascomycota;c__Lecanoromycetes;o__Lecideales;f__Lecideaceae	19	80	164	31	0	0	32	0	6	89	67	0	0	29	77	24	0	8	63	0	6	0
k__Fungi;p__Ascomycota;c__Lecanoromycetes;o__Peltigerales;f__Lobariaceae	18	0	0	0	0	0	0	0	0	0	0	0	0	0	0	0	0	0	0	0	0	0
k__Fungi;p__Ascomycota;c__Dothideomycetes;o__Pleosporales;f__Dictyosporiaceae	17	11	19	8	13	22	0	0	19	7	19	0	0	13	73	5	0	20	86	7	23	10
k__Fungi;p__Ascomycota;c__Dothideomycetes;o__Pleosporales;f__Sporormiaceae	15	153	81	35	157	133	243	58	118	99	49	0	7	354	62	101	86	1376	273	56	203	0
k__Fungi;p__Basidiomycota;c__Agaricomycetes;o__Agaricales;f__Agaricaceae	14	0	0	0	0	0	6	0	0	60	0	0	0	0	0	12	0	0	0	0	0	0
k__Fungi;p__Ascomycota;c__Laboulbeniomycetes;o__Laboulbeniales;f__Laboulbeniaceae	12	0	0	0	0	0	0	191	5	0	0	0	0	0	0	0	0	0	0	0	0	0
k__Fungi;p__Ascomycota;c__Eurotiomycetes;o__Onygenales;f__Gymnoascaceae	10	16	0	0	0	0	0	0	20	285	0	53	45	163	0	0	0	0	0	0	10	0
k__Fungi;p__Ascomycota;c__Lecanoromycetes;o__Teloschistales;f__Teloschistaceae	7	18	301	98	86	5	25	0	0	90	8	120	0	0	65	47	34	53	0	12	9	0
k__Fungi;p__Basidiomycota;c__Tremellomycetes;o__Tremellales;f__Tremellaceae	7	25	0	37	401	0	0	0	38	17	29	0	8	62	45	13	7	51	0	12	120	0
k__Fungi;p__Ascomycota;c__Sordariomycetes;o__Ophiostomatales;f__Ophiostomataceae	6	0	0	0	0	0	0	0	0	0	0	0	0	0	0	0	0	0	0	0	0	0
k__Fungi;p__Basidiomycota;c__Agaricomycetes;o__Agaricales;f__Lyophyllaceae	5	0	0	0	0	5	27	0	0	0	0	0	0	0	0	0	36	0	0	0	0	134
k__Fungi;p__Ascomycota;c__Sordariomycetes;o__Magnaporthales;f__Magnaporthaceae	4	264	45	72	90	66	95	438	117	59	34	20	0	223	161	209	62	50	182	0	112	10
k__Fungi;p__Basidiomycota;c__Cystobasidiomycetes;o__Cystobasidiales;f__Cystobasidiaceae	4	6	0	0	0	0	0	0	0	0	0	0	0	3	0	4	0	0	7	0	0	0
k__Fungi;p__Ascomycota;c__Lecanoromycetes;o__Teloschistales;f__Letrouitiaceae	2	55	22	16	29	79	0	0	22	32	12	137	5	27	79	54	17	15	43	47	97	11
k__Fungi;p__Ascomycota;c__Arthoniomycetes;o__Arthoniales;f__Roccellaceae	0	12	7	0	16	47	0	0	0	8	0	0	0	0	0	50	6	3	0	0	4	6
Total	100129	94759	77576	57334	88716	65250	82364	58855	79254	71868	47702	45642	17802	82542	95240	85799	61559	71615	64486	78093	75687	76183
