# Supplementary material for: The Pattern Recognition Receptor FLS2 Can Shape the Arabidopsis Rhizosphere Microbiome β-Diversity but Not EFR1 and CERK1
Source: Plants (Basel). 2022 May 17;11(10):1323. doi: 10.3390/plants11101323 (PMC9147754; doi:10.3390/plants11101323)
Supplement: Supplementary file 1 [file plants-11-01323-s001.zip › Table S5.xlsx]

## Sheet: ITS Phylum
Table S5. ITS relative abundance at Phylum level.
	ID
	JP_11	JP_12	JP_13	JP_14	JP_15	JP_16	JP_17	JP_18	JP_19	JP_20	JP_27	JP_28	JP_29	JP_30	JP_31	JP_32	JP_4	JP_5	JP_6	JP_1	JP_2	JP_3
	GENOTYPE
Taxon	CERK	CERK	CERK	CERK	WT	WT	WT	WT	WT	WT	FLS2	FLS2	FLS2	FLS2	FLS2	FLS2	EFR	EFR	EFR	EFR	EFR	EFR
k__Fungi;p__Ascomycota	63096	26908	54147	48495	27428	47901	39925	47512	41400	47780	24893	24275	7148	40613	55832	54580	32083	48884	47743	51508	29365	36758
k__Fungi;p__Basidiomycota	4023	22304	3710	2058	6003	2686	11717	4941	3481	4545	4409	3788	7792	3817	14328	8115	9935	16548	4501	1747	24403	5553
k__Fungi;p__Mortierellomycota	3507	2702	2775	2483	1661	4496	2277	2901	2538	2810	1780	1227	424	3180	4190	4248	1352	2483	6441	1754	2131	3081
k__Fungi;p__Chytridiomycota	567	2297	305	801	3711	1226	540	524	5720	726	496	330	31	500	315	1170	473	292	580	1467	287	438
k__Fungi;p__Mucoromycota	305	516	81	389	181	0	247	364	170	16	64	67	19	126	14	298	169	0	227	1039	257	0
k__Fungi;p__Rozellomycota	176	207	100	0	19	199	48	287	2428	461	47	0	27	44	52	114	45	97	131	71	17	312
k__Fungi;p__Glomeromycota	173	125	223	60	0	262	506	545	159	131	102	16	20	236	539	161	73	75	183	103	120	58
k__Fungi;p__Aphelidiomycota	21	35	18	0	17	1235	27	0	49	20	63	26	16	0	151	60	35	0	41	188	48	0
k__Fungi;p__Kickxellomycota	0	0	0	0	0	0	0	0	0	0	0	0	0	0	17	0	0	0	0	0	0	0
k__Fungi;p__Monoblepharomycota	0	0	0	0	0	0	51	0	0	0	0	0	0	0	0	0	0	0	0	0	0	49
k__Fungi;p__Olpidiomycota	0	0	0	0	0	0	0	0	0	0	0	0	0	0	0	0	14	0	0	8	0	0
k__Fungi;p__unidentified	0	0	0	0	11	0	0	0	0	0	0	0	0	0	10	0	0	0	0	0	0	0
Total	71868	55094	61359	54286	39031	58005	55338	57074	55945	56489	31854	29729	15477	48516	75448	68746	44179	68379	59847	57885	56628	46249

## Sheet: ITS Class
Table S5. ITS relative abundance at the class level.
	ID
	JP_11	JP_12	JP_13	JP_14	JP_15	JP_16	JP_17	JP_18	JP_19	JP_20	JP_27	JP_28	JP_29	JP_30	JP_31	JP_32	JP_4	JP_5	JP_6	JP_1	JP_2	JP_3
	GENOTYPE
Taxon	CERK	CERK	CERK	CERK	WT	WT	WT	WT	WT	WT	FLS2	FLS2	FLS2	FLS2	FLS2	FLS2	EFR	EFR	EFR	EFR	EFR	EFR
k__Fungi;p__Ascomycota;c__Dothideomycetes	38902	46382	46054	10173	58409	15436	39149	19483	34167	25074	22640	18801	4748	44273	35569	27314	21639	14901	15863	28799	25674	34567
k__Fungi;p__Ascomycota;c__Pezizomycetes	25343	196	761	24758	1102	242	6998	651	404	408	215	13158	83	221	559	92	11813	230	557	492	1326	14030
k__Fungi;p__Ascomycota;c__Sordariomycetes	19159	13583	15836	11826	15433	22540	15379	24556	22150	24813	12531	5689	3009	20166	22097	32552	9580	15874	25567	38049	14509	13920
k__Fungi;p__Basidiomycota;c__Agaricomycetes	5254	24937	4337	2622	6230	4362	13175	5554	5645	5508	5483	4065	7947	6112	15710	9542	11708	17160	7288	2439	25985	6574
k__Fungi;p__Ascomycota;c__Eurotiomycetes	5096	6354	6431	4341	4520	17343	4786	2950	9953	9724	2866	1670	1128	7788	13629	9703	5544	20801	9832	5176	4867	3715
k__Fungi;p__Basidiomycota;c__Cystobasidiomycetes	1632	1417	1633	1530	1115	2251	1219	2674	1303	978	755	576	260	2342	2111	1761	754	981	3241	738	1228	2355
k__Fungi;p__Basidiomycota;c__Microbotryomycetes	1453	428	308	495	252	923	485	0	512	806	246	149	43	225	501	1127	172	707	1138	274	334	405
k__Fungi;p__Ascomycota;c__Leotiomycetes	723	161	471	621	345	2265	244	518	3240	2945	688	339	272	553	3120	2239	421	643	2283	337	702	759
k__Fungi;p__Ascomycota;c__Orbiliomycetes	632	123	1066	322	344	192	171	1177	1348	1040	625	75	261	114	1100	484	152	450	517	122	546	5
k__Fungi;p__Ascomycota;c__Lecanoromycetes	551	379	837	246	216	127	268	2154	149	538	188	342	48	499	967	446	62	263	863	130	255	206
k__Fungi;p__Ascomycota;c__Saccharomycetes	528	854	363	295	342	813	474	0	568	799	568	448	15	717	562	809	279	434	778	588	433	420
k__Fungi;p__Mucoromycota;c__Mucoromycetes	305	516	81	389	129	0	247	173	170	34	64	52	19	126	66	229	169	0	227	1039	249	0
k__Fungi;p__Chytridiomycota;c__Chytridiomycetes	184	9	114	18	61	4	19	0	16	38	44	0	8	53	277	107	43	187	470	24	25	0
k__Fungi;p__Glomeromycota;c__Glomeromycetes	173	139	223	66	13	262	511	545	197	109	102	16	20	236	539	166	73	2	122	103	120	317
k__Fungi;p__Basidiomycota;c__Pucciniomycetes	97	31	76	11	278	31	15	0	60	12	60	23	5	22	17	0	46	41	41	39	167	69
k__Fungi;p__Basidiomycota;c__Tremellomycetes	85	390	250	215	709	125	244	203	308	345	1000	639	22	209	176	203	174	215	138	153	384	233
k__Fungi;p__Ascomycota;c__Laboulbeniomycetes	12	0	0	0	35	0	96	191	5	89	0	0	0	8	0	0	49	0	0	0	0	0
k__Fungi;p__Ascomycota;c__Arthoniomycetes	0	12	7	0	16	47	0	0	0	8	0	0	0	0	0	50	6	3	0	0	4	6
k__Fungi;p__Ascomycota;c__Geoglossomycetes	0	0	0	0	0	0	0	0	0	0	9	0	0	0	0	0	0	0	0	0	0	0
k__Fungi;p__Ascomycota;c__Pezizomycotina_cls_Incertae_sedis	0	0	0	0	0	0	0	0	0	0	0	0	0	0	0	4	0	0	0	0	0	0
k__Fungi;p__Basidiomycota;c__Exobasidiomycetes	0	0	0	0	0	0	5	0	0	0	0	0	0	0	0	0	0	0	0	0	0	0
k__Fungi;p__Basidiomycota;c__Geminibasidiomycetes	0	0	0	0	0	2	28	0	0	24	0	0	0	0	0	22	0	0	0	0	0	0
k__Fungi;p__Basidiomycota;c__Ustilaginomycetes	0	0	0	0	17	0	0	0	0	6	0	9	0	12	0	0	0	0	0	0	0	0
k__Fungi;p__Basidiomycota;c__Wallemiomycetes	0	0	0	19	0	0	0	0	0	0	0	0	0	0	12	0	0	0	0	0	0	0
k__Fungi;p__Blastocladiomycota;c__Blastocladiomycetes	0	0	0	0	0	0	0	0	0	0	0	19	0	0	0	0	0	0	0	0	0	0
k__Fungi;p__Chytridiomycota;c__Rhizophlyctidomycetes	0	64	0	0	0	0	0	0	0	0	0	0	11	0	0	0	0	0	0	0	0	0
k__Fungi;p__Chytridiomycota;c__Rhizophydiomycetes	0	531	18	71	81	41	102	0	154	70	0	0	6	36	46	39	0	0	60	22	11	0
k__Fungi;p__Glomeromycota;c__Archaeosporomycetes	0	0	0	0	0	0	0	0	0	0	0	0	0	0	0	0	0	0	0	0	0	0
k__Fungi;p__Kickxellomycota;c__Kickxellomycetes	0	0	0	0	0	0	0	0	0	0	0	0	0	0	17	0	0	0	0	0	0	0
k__Fungi;p__unidentified;c__unidentified	0	18	0	0	5	0	4	0	0	0	0	0	0	3	17	0	0	0	0	31	0	0
Total	100129	96524	78866	58018	89652	67006	83619	60829	80349	73368	48084	46070	17905	83715	97092	86889	62684	72892	68985	78555	76819	77581
